# Supplementary material for: Deciphering the role of SPL12 and AGL6 from a genetic module that functions in nodulation and root regeneration in Medicago sativa
Source: Plant Mol Biol. 2022 Aug 17;110(6):511–29. doi: 10.1007/s11103-022-01303-7 (PMC9684250; doi:10.1007/s11103-022-01303-7)
Supplement: Supplementary file 2 — Supplementary file2 (XLS 37 kb) [file 11103_2022_1303_MOESM2_ESM.xls]

## Sheet: Sheet2
Deciphering the role of SPL12 and AGL6 from a genetic module that functions in nodulation and root regeneration in Medicago sativa
Journal: Plant Molecular Biology
Vida Nasrollahi 1,2. Ze-Chun Yuan 1. Qing Shi Mimmie Lu1. Tim McDowell 1. Susanne E. Kohalmi2. Abdelali Hannoufa1,2,*
1 Agriculture and Agri-Food Canada, 1391 Sandford Street, London, Ontario, N5V 4T3, Canada
2 Department of Biology, University of Western Ontario, 1151 Richmond Street, London, Ontario, N6A 3K7, Canada
*Author for correspondence: Email: Abdelali.Hannoufa@agr.gc.ca
Table S1: Primers used in this study
Primer name	Primer Seq
RNAiMsSPL12-F2	CACCACAGGTCTAGAAGATCCAA
RNAiMsSPL12-R2	CGAGAACGAGATACAGGCACT
pHELLGATE12intron	TGATTACTTTATTTCGTGTGTCTA
MsAGL6-RNAi-F2	CACCTACAAGATGCTTCAAAAAGAC
MsAGL6-RNAi-R2	CAATTCTGGCATTGGGTTGGCT
35S-F3	CAATCCCACTATCCTTCGCAAGACCC
OEMsSPL12 F	CACCATGGAGTGGAACGTGAAATC
OEMsSPL12 R	ATCCAGCTGGTTGCAAGGGAA
LA-MsSPL12-F1	CCCCCAAACCAAAGATTTTA
LA-MsSPL12-R1	TCTTGGTTCCTTTGCCTTTG
qMsAGL6-1F	TGTTATGTGATGCTGAGGTTGC
qMsAGL6-1R	GTTCTCCTAAGTCACCATTCTCAG
pHELL-F	ACCCCAGCTTGGTAAGGAAA
pHELL-R	CAAGCAGATTGGAATTTCTACA
β-actin-F	CAAAAGATGGCAGATGCTGAGGAT
β-actin-R	CATGACACCAGTATGACGAGGTCG
ADF1qF	TCAAGGCGAAAAGGACACAC
ADF1qR	AAAACAGCATAGCGGCACTC
CycloqF	CAAACTTTCCTGACGAGTCACC
CycloqR	ACGGTCAGCAATTGCCATTG
q1MsAGL6-F	AATTAATCTTCTTGCAACAAA
q1MsAGL6-R	CCGTCTACGTAACTTCAAATT
q2MsAGL6-F	AAGTGGCGGGAGAGGAAACA
q2MsAGL6-R	TATTATAGTTCAATCCATGA
q3MsAGL6-F	GTAATTTTCAACTTTTTGAAG
q3MsAGL6-R	AAGGTATATCAATTATATTGG
qMsLOBF	AGATGGTGATTCGTGACCCG
qMsLOBR	CTGTTGCTGCTGTTGTTGATTC
LysM-F	TTGGAGTCGTGCTGTTGGAA
LysM-R	AGCTTTCGATGAGGCAAGGA
CLE13-F	TCCTCACACCAAGAGTTTATGCT
CLE13-R	TCCTGTAGGCACTTTGCGTT
NIN-F	TGGATCTGCTGCTGATTTTG
NIN-R	TGTTGTTGTTGGGAAGGTGA
NSP2-F	CGGTTATCCGAAGATGAGGA
NSP2-R	AGAATCACCTCACCGGATTG
DMI1-F	GCACTTTGGCATTCTTGGAC
DMI1-R	ATTTGTCACTCCAGCCAAGG
DMI2-F	TGCAGACCAATACCCGAAAT
DMI2-R	CTCCCTCGATTTCCAAGTCC
DMI3F	GAAGCTGCAACTGTGGTTCA
DMI3R	CAGAACTCAACCCAAAATCCA
DELLA-F	TAACGGACCGGTTTTCGTAG
DELLA-R	CCTTCATAAGCCACCACGTT
miR172-F	TTGTTCCTTGTGGCCTCATT
miR172-R	CATTGAGTTTTGCACCTCCA
NOOT1-F1	ACCCAATAGGAGGAGGAGGA
NOOT1-R1	GCACCCTCTCTCACCACAAT
NOOT2-F1	TTCAGCGACGTTGTTTTCAG
NOOT2-R1	AGACCTAGCTGAACCGGATG
ChOMT-F1	CTTTCATTTGAGCCATTGGT
ChOMT-R1	TTCGAGGCAATTGAGGATGT
IPD3-F	ATCCCGGAGTCATGCAAACC
IPD3-R	GGAAGCTGTTCCGCCTTGTA
nifA-F	CCTCTGGAAAGGCGTTCACT
nifA-R	CTTTCGGCGGAACGTCATTG
fixK-F	TCGGTCGTCAAAGTGCGATT
fixK-R	TCGAACCTGCGTGAATAGCC
RpoH1-F	CCAAGCGGTATCAGGAGCAT
RpoH1-R	GCCTTCGGAAATGACTTCGC
AGL21-F	GGGAGGCAGAAATTTTAAGG
AGL21-R	TGGAGGCTAAGTTCCAGTTGA
WRKY41-F	ACCAAACATCCAAGGTGAGG
WRKY41-R	TGATCTCTGCACTTGCTTCG
ABA-F	AGAAGCATGAGGCCAAGAAA
ABA-R	GGTGGTGCTTCTTTCCATGT
LOB39-F	AAGCGATCAGGTGCTGAAGT
LOB39-R	ATCTCCTCCGATCCCACTTT
GRASS-F	CATGCCACTCAGATCACCAC
GRASS-R	GCTGCCGTAACTGTCAACAA
Nod26-F	CCGGTAACAGGAGCATCAAT
Nod26-R	ACGTCCAGCTTCTTTGAGGA
NAR2-F	CAACAAAACGGTCCAAACCT
NAR2-R	AACACGCCTAGGGACACAAC
NR1-F	CAACAAGCAGTGTAGATGA
NR1-R	GAGACATTAGGCCACCATTAG
NR2-F	TCCACTACCCCCAAAAAGTG
NR2-R	GTTGCTGGGATTGAAGGTGT
NPF4.4-F	ATATCCCAGGAGGGTGAGGT
NPF4.4-R	GTCTGCCCACAAAAGAGACC
SULTR1.3-F	CAAGGGCCATGGAAGAAATA
SULTR1.3-R	CTTGGCAAAAGGGTCATCAG
SULTR3.4-F	TGGAAATTCACAGGGTTCGT
SULTR3.4-R	CTCAGGACCCCATTGAAAAA
SULTR3.5-F	GCACTTTTCCCTGATGATCC
SULTR3.5-R	TGGCAAGACTAGCAATGGTG
RR19-F	TTGTACCAACGTGGTGGAGA
RR19-R	GTGGGAAAAGAGAGGTGGAA
