# Supplementary material for: Deciphering the role of SPL12 and AGL6 from a genetic module that functions in nodulation and root regeneration in Medicago sativa
Source: Plant Mol Biol. 2022 Aug 17;110(6):511–29. doi: 10.1007/s11103-022-01303-7 (PMC9684250; doi:10.1007/s11103-022-01303-7)
Supplement: Supplementary file 5 — Supplementary file5 (XLSX 291 kb) [file 11103_2022_1303_MOESM5_ESM.xlsx]

## Sheet: Sheet1
Deciphering the role of SPL12 and AGL6 from a genetic module that functions in nodulation and root regeneration in Medicago sativa
Journal: Plant Molecular Biology
Vida Nasrollahi 1,2. Ze-Chun Yuan 1. Qing Shi Mimmie Lu1. Tim McDowell 1. Susanne E. Kohalmi2. Abdelali Hannoufa1,2,*
1 Agriculture and Agri-Food Canada, 1391 Sandford Street, London, Ontario, N5V 4T3, Canada
2 Department of Biology, University of Western Ontario, 1151 Richmond Street, London, Ontario, N6A 3K7, Canada
*Author for correspondence: Email: Abdelali.Hannoufa@agr.gc.ca
Table S4. All the differentially expressed genes between WT and SPL12-RNAi plants
gene_id	gene	sample_1	sample_2	status	value_1	value_2	log2(fold_change)	test_stat	p_value	q_value	significant	annotation(exact match)	annotation(approximate match)
XLOC_028651	Medtr5g081030	S24	WT	OK	97.5323	0.704552	-7.11303	-7.68518	5e-05	0.00222638	yes	leghemoglobin Lb120-1	leghemoglobin Lb120-1
XLOC_024775	Medtr4g085800	S24	WT	OK	12.1729	0.0889538	-7.0964	-3.73468	0.0005	0.0158934	yes	PLC-like phosphodiesterase superfamily protein	PLC-like phosphodiesterase superfamily protein
XLOC_014626	Medtr3g087730	S24	WT	OK	4.60487	0.0947143	-5.60343	-4.96124	0.00055	0.017281	yes	sulfate/bicarbonate/oxalate exchanger and transporter sat-1	linoleate 13S-lipoxygenase 2-1, related protein
XLOC_005055	Medtr1g069825	S24	WT	OK	9.39456	0.203493	-5.52877	-4.46572	0.0002	0.00731899	yes	G1-like protein	G1-like protein
XLOC_004663	Medtr1g054635	S24	WT	OK	3.65556	0.088316	-5.37127	-4.9686	5e-05	0.00222638	yes	fatty acyl-CoA reductase-like protein	fatty acyl-CoA reductase-like protein
XLOC_009567	Medtr2g005350	S29	WT	OK	47.7552	1.187	-5.33026	-11.9888	5e-05	0.00139569	yes	core-2/I-branching enzyme	core-2/I-branching enzyme
XLOC_029327	Medtr5g099060	S24	WT	OK	5.20898	0.142154	-5.19548	-6.19378	5e-05	0.00222638	yes	nodule inception protein	nodule inception protein
XLOC_021607	Medtr4g094812	S24	WT	OK	11.4248	0.332521	-5.10258	-5.14984	5e-05	0.00222638	yes	caffeoyl-CoA 3-O-methyltransferase	caffeoyl-CoA 3-O-methyltransferase
XLOC_041943	Medtr7g114870	S24	WT	OK	2.54552	0.0916522	-4.79565	-4.17052	0.0002	0.00731899	yes	IQ calmodulin-binding motif protein	IQ calmodulin-binding motif protein
XLOC_000113	Medtr1g009720	S29	WT	OK	0.875804	0.0336069	-4.70378	-3.97255	0.0018	0.0264662	yes	plasma membrane H+-ATPase	plasma membrane H+-ATPase
XLOC_041776	Medtr7g111850	S29	WT	OK	5.28117	0.215727	-4.61358	-5.43534	5e-05	0.00139569	yes	galactinol synthase	galactinol synthase
XLOC_004458	Medtr1g049330	S24	WT	OK	32.263	1.37665	-4.55064	-5.64324	5e-05	0.00222638	yes	leghemoglobin Lb120-1	leghemoglobin Lb120-1
XLOC_025048	Medtr4g094338	S24	WT	OK	7.95514	0.339917	-4.54863	-4.67783	5e-05	0.00222638	yes	hypothetical protein	hypothetical protein
XLOC_033023	Medtr6g038390	S24	WT	OK	4.47006	0.209672	-4.41409	-3.77703	0.0002	0.00731899	yes	oxidoreductase family, NAD-binding rossmann fold protein	oxidoreductase family, NAD-binding rossmann fold protein			21.3193
XLOC_005218	Medtr1g074950	S29	WT	OK	34.1672	1.66706	-4.35723	-10.0979	5e-05	0.00139569	yes	sieve element occlusion protein	sieve element occlusion protein
XLOC_001343	Medtr1g052840	S24	WT	OK	2.93453	0.147726	-4.31214	-3.54709	0.00105	0.0291616	yes	DNA repair metallo-beta-lactamase family protein	hypothetical protein
XLOC_021082	Medtr4g081190	S24	WT	OK	0.691087	0.0358096	-4.27045	-3.33887	0.0015	0.0394933	yes	ABC transporter B family protein	ABC transporter B family protein
XLOC_015960	Medtr3g415610	S24	WT	OK	2.37793	0.12556	-4.24326	-3.64301	0.00065	0.0198223	yes	cysteine-rich receptor-like kinase	histone deacetylase family protein
XLOC_026908	Medtr5g018480,Medtr5g018500	S24	WT	OK	1.47203	0.0784562	-4.22978	-1.59535	0.0017	0.0433948	yes	cytochrome P450 family protein	cytochrome P450 family protein
XLOC_014324	Medtr3g078623	S24	WT	OK	5.54466	0.340163	-4.0268	-4.43546	5e-05	0.00222638	yes	formin-like 2 domain protein	formin-like 2 domain protein
XLOC_033687	Medtr6g078320	S29	WT	OK	0.871377	0.0589436	-3.88589	-3.32109	0.001	0.0166797	yes	UDP-glucosyltransferase family protein	disease resistance protein (TIR-NBS-LRR class)
XLOC_035958	Medtr6g093180	S24	WT	OK	7.25434	0.495318	-3.87242	-5.51842	5e-05	0.00222638	yes	beta-amyrin synthase	beta-amyrin synthase
XLOC_038511	Medtr7g103390	S24	WT	OK	3.95932	0.278288	-3.8306	-4.2621	5e-05	0.00222638	yes	Myb/SANT-like DNA-binding domain protein	Myb/SANT-like DNA-binding domain protein
XLOC_020671	Medtr4g068000	S24	WT	OK	1.51327	0.106596	-3.82745	-4.02318	5e-05	0.00222638	yes	plant regulator RWP-RK family protein	lipid-binding protein
XLOC_031611	Medtr5g084040	S24	WT	OK	1.4847	0.110344	-3.75009	-3.63448	5e-05	0.00222638	yes	Nodule-specific Glycine Rich Peptide	Nodule-specific Glycine Rich Peptide
XLOC_011752	Medtr2g087830	S24	WT	OK	3.82273	0.285148	-3.74482	-3.68609	5e-05	0.00222638	yes	hypothetical protein	hypothetical protein
XLOC_011428	Medtr2g076010	S24	WT	OK	6.38281	0.49998	-3.67425	-3.94312	5e-05	0.00222638	yes	pathogenesis-like protein	pathogenesis-like protein
XLOC_000391	Medtr1g019670	S29	WT	OK	1.53461	0.126138	-3.60479	-2.07037	0.00275	0.0366841	yes	EF hand protein	EF hand protein
XLOC_029044	Medtr5g093960	S29	WT	OK	46.4893	3.8235	-3.60393	-7.93339	5e-05	0.00139569	yes	cytochrome P450 family protein	cytochrome P450 family protein
XLOC_017455	Medtr3g073150	S29	WT	OK	0.997489	0.0837387	-3.57434	-4.20835	5e-05	0.00139569	yes	nitrate reductase [NADH]-like protein	nitrate reductase [NADH]-like protein
XLOC_020480	Medtr4g063090	S29	WT	OK	98.7727	8.55795	-3.52878	-9.37051	5e-05	0.00139569	yes	tonoplast intrinsic protein	tonoplast intrinsic protein
XLOC_017346	Medtr3g069420	S24	WT	OK	1.04486	0.0922572	-3.5015	-2.77782	0.00095	0.026934	yes	peptide/nitrate transporter	peptide/nitrate transporter
XLOC_043377	Medtr8g059150	S24	WT	OK	2.69352	0.242449	-3.47374	-3.85511	5e-05	0.00222638	yes	white-brown-complex ABC transporter family protein	MADS-box transcription factor family protein
XLOC_007722	Medtr2g438760	S29	WT	OK	0.833324	0.0751563	-3.47091	-3.202	0.00195	0.0283076	yes	ankyrin repeat plant-like protein	adenine nucleotide alpha hydrolase-like domain kinase
XLOC_004483	Medtr1g051120	S24	WT	OK	12.2615	1.11647	-3.45711	-4.66913	5e-05	0.00222638	yes	auxin-induced 5NG4-like protein	hypothetical protein
XLOC_009202	Medtr2g095040	S29	WT	OK	7.22997	0.665173	-3.44219	-4.17616	5e-05	0.00139569	yes	hypothetical protein	hypothetical protein
XLOC_048905	Medtr0118s0070	S29	WT	OK	259.287	24.942	-3.3779	-8.1924	5e-05	0.00139569	yes	expansin-like protein B1	expansin-like protein B1
XLOC_007729	Medtr2g438260	S24	WT	OK	4.5181	0.437158	-3.36949	-3.39705	0.0011	0.0303952	yes	hypothetical protein	adenine nucleotide alpha hydrolase-like domain kinase
XLOC_024508	Medtr4g078535	S29	WT	OK	1.24163	0.121069	-3.35833	-3.2823	0.0024	0.0331136	yes	LRR/extensin	LRR/extensin
XLOC_045023	Medtr8g006790	S24	WT	OK	0.498485	0.0552951	-3.17233	-2.51876	0.0018	0.045733	yes	plasma membrane H+-ATPase	plasma membrane H+-ATPase
XLOC_027415	Medtr5g035180	S29	WT	OK	1.76068	0.198729	-3.14726	-3.7754	0.00015	0.00357973	yes	nucleobase-ascorbate transporter-like protein	nucleobase-ascorbate transporter-like protein
XLOC_032952	Medtr6g038390	S29	WT	OK	1.75479	0.205478	-3.09424	-3.32928	0.0001	0.00255194	yes	oxidoreductase family, NAD-binding rossmann fold protein	oxidoreductase family, NAD-binding rossmann fold protein		8.54004
XLOC_006050	Medtr1g101500	S24	WT	OK	20.0258	2.3467	-3.09316	-4.9638	5e-05	0.00222638	yes	MATE efflux family protein	carbohydrate-binding X8 domain protein
XLOC_017495	Medtr3g073150,Medtr3g073180	S24	WT	OK	89.6948	10.996	-3.02804	-6.77069	5e-05	0.00222638	yes	nitrate reductase [NADH]-like protein	nitrate reductase [NADH]-like protein
XLOC_046541	Medtr8g067275	S29	WT	OK	7.48805	0.949821	-2.97886	-6.71	5e-05	0.00139569	yes	phosphoenolpyruvate carboxykinase [ATP] protein	MADS-box transcription factor family protein
XLOC_029271	Medtr5g004800	S29	WT	OK	7.98426	1.03697	-2.94478	-5.24869	5e-05	0.00139569	yes	C2 domain protein	C2 domain protein
XLOC_000599	Medtr1g027290,Medtr1g027310	S29	WT	OK	18.3911	2.44573	-2.91068	-2.89807	0.0002	0.00454806	yes	flavonol synthase/flavanone 3-hydroxylase	flavonol synthase/flavanone 3-hydroxylase
XLOC_036015	Medtr7g006400	S29	WT	OK	3.2685	0.437491	-2.9013	-4.22376	5e-05	0.00139569	yes	phospholipase A1-Ialpha 2	phospholipase A1-Ialpha 2
XLOC_041069	Medtr7g089640	S24	WT	OK	1.40174	0.193191	-2.85911	-2.89524	0.00035	0.0118706	yes	F-box plant-like protein	F-box plant-like protein
XLOC_001935	Medtr1g074990	S29	WT	OK	0.573051	0.0806863	-2.82827	-2.83428	0.0015	0.0230705	yes	sieve element occlusion protein	sieve element occlusion protein
XLOC_041414	Medtr7g099870	S24	WT	OK	4.34661	0.616283	-2.81823	-3.18641	5e-05	0.00222638	yes	ion channel regulatory protein UNC-93	ion channel regulatory protein UNC-93
XLOC_011192	Medtr2g064310	S24	WT	OK	17.7284	2.53879	-2.80385	-4.23089	5e-05	0.00222638	yes	ZIP zinc/iron transport family protein	ZIP zinc/iron transport family protein
XLOC_049139	Medtr0160s0030	S24	WT	OK	2.08182	0.301485	-2.78768	-2.85959	0.0001	0.00414743	yes	C2H2-type zinc finger protein, putative	C2H2-type zinc finger protein, putative
XLOC_027711	Medtr5g046410	S29	WT	OK	13.873	2.01705	-2.78195	-4.78452	5e-05	0.00139569	yes	germin family protein	germin family protein
XLOC_010361	Medtr2g031750	S24	WT	OK	3.5767	0.520207	-2.78147	-3.26103	5e-05	0.00222638	yes	transmembrane amino acid transporter family protein	transmembrane amino acid transporter family protein
XLOC_004954	Medtr1g067150	S24	WT	OK	1.60304	0.236512	-2.76083	-2.56116	5e-05	0.00222638	yes	RabGAP/TBC domain protein	RabGAP/TBC domain protein
XLOC_009980	Medtr2g019160	S29	WT	OK	31.8855	4.70484	-2.76068	-6.29031	5e-05	0.00139569	yes	transmembrane protein, putative	transmembrane protein, putative
XLOC_019480	Medtr4g018860	S29	WT	OK	8.17882	1.21327	-2.75299	-4.5747	5e-05	0.00139569	yes	PAR1 protein	PAR1 protein
XLOC_017415	Medtr3g072320	S29	WT	OK	1.72266	0.25715	-2.74395	-3.43426	0.0001	0.00255194	yes	CBL-interacting kinase	CBL-interacting kinase
XLOC_015519	Medtr3g115940	S29	WT	OK	3.80584	0.574699	-2.72734	-4.74112	5e-05	0.00139569	yes	seven transmembrane MLO family protein	seven transmembrane MLO family protein
XLOC_003369	Medtr1g011600	S29	WT	OK	1.68487	0.256183	-2.71739	-2.93063	0.00075	0.0132636	yes	2-oxoglutarate-dependent dioxygenase	2-oxoglutarate-dependent dioxygenase
XLOC_016062	Medtr3g021430	S24	WT	OK	2.81502	0.431472	-2.7058	-2.67706	0.0002	0.00731899	yes	caffeic acid O-methyltransferase	caffeic acid O-methyltransferase
XLOC_004849	Medtr1g062370	S29	WT	OK	1.8529	0.285996	-2.69572	-2.9647	0.0006	0.0111656	yes	allergen Pru protein, putative	allergen Pru protein, putative
XLOC_031999	Medtr5g095400,Medtr5g095430	S24	WT	OK	8.97914	1.39964	-2.68152	-4.50971	5e-05	0.00222638	yes	#N/A	hypothetical protein
XLOC_005914	Medtr1g097220	S24	WT	OK	2.15589	0.340829	-2.66116	-2.87821	5e-05	0.00222638	yes	cytochrome P450 family 78 protein	carbohydrate-binding X8 domain protein
XLOC_030885	Medtr5g059820	S24	WT	OK	292.779	46.5065	-2.65431	-4.90488	5e-05	0.00222638	yes	nitrate reductase [NADH]-like protein	Serine/Threonine kinase family protein
XLOC_002894	Medtr1g105700	S29	WT	OK	1.24174	0.199774	-2.63593	-3.54135	5e-05	0.00139569	yes	cysteine-rich receptor-kinase-like protein	carbohydrate-binding X8 domain protein
XLOC_047488	Medtr8g099245	S29	WT	OK	1.32748	0.214325	-2.63082	-2.79614	0.0039	0.0483426	yes	arabinogalactan peptide-like protein	ribulose bisphosphate carboxylase large chain
XLOC_020453	Medtr4g059730	S24	WT	OK	50.5762	8.2207	-2.62113	-5.27887	5e-05	0.00222638	yes	glutathione S-transferase, amino-terminal domain protein	glutathione S-transferase, amino-terminal domain protein
XLOC_035587	Medtr6g080440	S29	WT	OK	14.2412	2.35041	-2.59909	-5.97387	5e-05	0.00139569	yes	glutathione S-transferase	glutathione S-transferase
XLOC_003831	Medtr1g027600	S29	WT	OK	0.516658	0.0853346	-2.59801	-2.6631	0.00085	0.014697	yes	wall-associated receptor kinase-like protein	wall-associated receptor kinase-like protein
XLOC_001942	Medtr1g075180	S29	WT	OK	3.74629	0.621601	-2.5914	-4.72393	5e-05	0.00139569	yes	sieve element occlusion protein	hypothetical protein
XLOC_023095	Medtr4g018850	S29	WT	OK	3.72695	0.629422	-2.56589	-3.09499	0.0001	0.00255194	yes	PAR1 protein	PAR1 protein
XLOC_041011	Medtr7g089640	S29	WT	OK	1.10603	0.192633	-2.52146	-3.07423	5e-05	0.00139569	yes	F-box plant-like protein	F-box plant-like protein
XLOC_036211	Medtr7g011090	S24	WT	OK	3.8951	0.68245	-2.51287	-2.48503	0.0005	0.0158934	yes	casparian strip membrane protein	casparian strip membrane protein
XLOC_020093	Medtr4g045990	S24	WT	OK	3.04398	0.537301	-2.50216	-2.17225	0.0016	0.0413758	yes	wound-responsive family protein	wound-responsive family protein
XLOC_003834	Medtr1g027640,Medtr1g027660,Medtr1g027670	S29	WT	OK	1.18918	0.209941	-2.50191	-2.89958	5e-05	0.00139569	yes	wall-associated receptor kinase-like protein	wall-associated receptor kinase-like protein
XLOC_027282	Medtr5g031170	S29	WT	OK	1.34591	0.238472	-2.49669	-3.53373	5e-05	0.00139569	yes	rhamnogalacturonate lyase B-like protein	rhamnogalacturonate lyase B-like protein
XLOC_028663	Medtr5g083770	S29	WT	OK	5.78855	1.04539	-2.46916	-4.4538	5e-05	0.00139569	yes	transmembrane amino acid transporter family protein	transmembrane amino acid transporter family protein
XLOC_044351	Medtr8g087710	S24	WT	OK	30.5497	5.52798	-2.46633	-4.19419	5e-05	0.00222638	yes	major intrinsic protein (MIP) family transporter	hypothetical protein
XLOC_048670	Medtr0056s0160	S24	WT	OK	95.5059	17.3599	-2.45983	-5.21602	5e-05	0.00222638	yes	flavonol synthase/flavanone 3-hydroxylase	flavonol synthase/flavanone 3-hydroxylase
XLOC_032799	Medtr6g033280	S29	WT	OK	1.70228	0.311172	-2.45169	-3.39574	5e-05	0.00139569	yes	phosphate carrier protein	phosphate carrier protein
XLOC_038244	Medtr7g096870	S29	WT	OK	0.47432	0.0868979	-2.44847	-2.37122	0.00275	0.0366841	yes	high affinity inorganic phosphate transporter	high affinity inorganic phosphate transporter
XLOC_030601	Medtr5g046430	S29	WT	OK	47.1361	8.6371	-2.44821	-5.90133	5e-05	0.00139569	yes	germin family protein	germin family protein
XLOC_036234	Medtr7g011790	S24	WT	OK	1.48097	0.273697	-2.43589	-2.71712	0.0002	0.00731899	yes	DUF1336 family protein	DUF1336 family protein
XLOC_009627	Medtr2g006870	S24	WT	OK	4.23635	0.795716	-2.4125	-3.85094	5e-05	0.00222638	yes	potassium outward rectifying channel protein	hypothetical protein
XLOC_000379	Medtr1g019410	S29	WT	OK	14.5878	2.75364	-2.40535	-5.67804	5e-05	0.00139569	yes	cytochrome P450 family ABA 8'-hydroxylase	cytochrome P450 family ABA 8'-hydroxylase
XLOC_000906	Medtr1g038680	S29	WT	OK	2.30134	0.436242	-2.39927	-3.46419	5e-05	0.00139569	yes	cationic peroxidase	cationic peroxidase
XLOC_045996	Medtr8g445170	S29	WT	OK	6.94407	1.31701	-2.39851	-4.3359	5e-05	0.00139569	yes	embryonic abundant-like protein	ribulose bisphosphate carboxylase large chain
XLOC_041164	Medtr7g092230,Medtr7g092240,Medtr7g092250	S24	WT	OK	5.40534	1.0289	-2.39329	-3.57493	5e-05	0.00222638	yes	oligopeptide transporter OPT family protein	oligopeptide transporter OPT family protein
XLOC_045296	Medtr8g014930,Medtr8g015150,Medtr8g015170,Medtr8g015200	S24	WT	OK	16.3976	3.12999	-2.38926	-3.19996	5e-05	0.00222638	yes	LRR receptor-like kinase	LRR receptor-like kinase
XLOC_044258	Medtr8g083280	S24	WT	OK	1.10897	0.212364	-2.38462	-2.32981	0.0004	0.0133378	yes	flavonoid glucosyltransferase	calmodulin-binding protein
XLOC_019496	Medtr4g019225	S29	WT	OK	29.629	5.69794	-2.3785	-6.68027	5e-05	0.00139569	yes	laccase/diphenol oxidase family protein	GDP-fucose O-fucosyltransferase-like protein
XLOC_009983	Medtr2g019250	S29	WT	OK	141.75	27.2725	-2.37783	-6.91814	5e-05	0.00139569	yes	germin family protein	germin family protein
XLOC_025867	Medtr4g123940	S29	WT	OK	17.7022	3.41651	-2.37333	-6.02823	5e-05	0.00139569	yes	CBL-interacting kinase	CBL-interacting kinase
XLOC_016023	Medtr3g021430	S29	WT	OK	2.1773	0.424867	-2.35746	-3.14211	0.00015	0.00357973	yes	caffeic acid O-methyltransferase	caffeic acid O-methyltransferase
XLOC_046055	Medtr8g445170	S24	WT	OK	9.0202	1.77535	-2.34505	-2.82179	5e-05	0.00222638	yes	embryonic abundant-like protein	ribulose bisphosphate carboxylase large chain
XLOC_044823	Medtr8g103233	S24	WT	OK	4.58199	0.903341	-2.34263	-3.31803	5e-05	0.00222638	yes	peptide/nitrate transporter plant	ribulose bisphosphate carboxylase large chain
XLOC_045831	Medtr8g036075	S24	WT	OK	9.73624	1.92158	-2.34107	-2.68591	5e-05	0.00222638	yes	EF hand calcium-binding family protein	EF hand calcium-binding family protein
XLOC_000970	Medtr1g041085	S24	WT	OK	10.0318	2.00447	-2.32329	-4.1208	5e-05	0.00222638	yes	3-ketoacyl-CoA synthase-like protein	3-ketoacyl-CoA synthase-like protein
XLOC_027906	Medtr5g054900	S24	WT	OK	3.41255	0.683418	-2.32001	-2.80529	5e-05	0.00222638	yes	BZIP family transcription factor	BZIP family transcription factor
XLOC_044327	Medtr8g088560	S29	WT	OK	1.24965	0.253684	-2.30042	-2.8516	0.00015	0.00357973	yes	UDP-glucosyltransferase family protein	UDP-glucosyltransferase family protein
XLOC_027917	Medtr5g059140	S29	WT	OK	8.21651	1.69754	-2.27508	-4.95066	5e-05	0.00139569	yes	flavonol synthase/flavanone 3-hydroxylase	flavonol synthase/flavanone 3-hydroxylase
XLOC_032376	Medtr6g012100	S29	WT	OK	53.9469	11.2297	-2.26422	-3.11933	5e-05	0.00139569	yes	quinone oxidoreductase-like protein	quinone oxidoreductase-like protein
XLOC_025326	Medtr4g104540,Medtr4g104550,Medtr4g104570	S29	WT	OK	9.29557	1.93552	-2.26382	-4.14372	5e-05	0.00139569	yes	cytochrome P450 family 71 protein	cytochrome P450 family 71 protein
XLOC_021311	Medtr4g088350	S24	WT	OK	3.02502	0.631872	-2.25924	-2.63488	0.00015	0.00580124	yes	triose phosphate/phosphate translocator	triose phosphate/phosphate translocator
XLOC_031282	Medtr5g074500	S24	WT	OK	10.1103	2.11591	-2.25647	-2.50039	0.00075	0.0223094	yes	wound-induced-like protein	wound-induced-like protein
XLOC_001695	Medtr1g067320	S29	WT	OK	1.56005	0.326981	-2.25431	-2.75103	0.00035	0.00726668	yes	transmembrane protein, putative	transmembrane protein, putative
XLOC_011919	Medtr2g092930	S24	WT	OK	55.4737	11.6961	-2.24578	-5.78497	5e-05	0.00222638	yes	phosphoenolpyruvate carboxylase	phosphoenolpyruvate carboxylase
XLOC_018500	Medtr3g104780	S29	WT	OK	1.32572	0.28031	-2.24168	-2.34313	0.0017	0.0252523	yes	cytosolic class II small heat-shock protein	cytosolic class II small heat-shock protein
XLOC_015505	Medtr3g114120	S24	WT	OK	6.84105	1.44947	-2.2387	-3.16299	5e-05	0.00222638	yes	GDSL-like lipase/acylhydrolase	GDSL-like lipase/acylhydrolase
XLOC_040588	Medtr7g077190	S29	WT	OK	5.81332	1.23472	-2.23518	-3.40192	0.0001	0.00255194	yes	Bowman birk trypsin inhibitor	Bowman birk trypsin inhibitor
XLOC_049669	Medtr0449s0040	S29	WT	OK	1.47014	0.312727	-2.23298	-2.98774	5e-05	0.00139569	yes	peroxisomal acetoacetyl-coenzyme A thiolase	#N/A
XLOC_046027	Medtr8g045735	S29	WT	OK	13.4572	2.86996	-2.22928	-4.17987	5e-05	0.00139569	yes	polyketide cyclase/dehydrase and lipid transporter	polyketide cyclase/dehydrase and lipid transporter
XLOC_023117	Medtr4g019580	S29	WT	OK	86.7875	18.5153	-2.22877	-6.85253	5e-05	0.00139569	yes	peptide/nitrate transporter plant	peptide/nitrate transporter plant
XLOC_015339	Medtr3g110172	S29	WT	OK	56.7396	12.2329	-2.21359	-5.99008	5e-05	0.00139569	yes	bark storage-like protein	Avr9/Cf-9 rapidly elicited protein
XLOC_011765	Medtr2g088930	S29	WT	OK	12.4968	2.69437	-2.21354	-3.87424	5e-05	0.00139569	yes	cysteine-rich RLK (receptor-like kinase) protein	cysteine-rich RLK (receptor-like kinase) protein
XLOC_007428	Medtr2g029830	S29	WT	OK	8.37781	1.812	-2.20899	-4.51435	5e-05	0.00139569	yes	peroxidase family protein	peroxidase family protein
XLOC_007967	Medtr2g043850	S29	WT	OK	20.5321	4.45112	-2.20564	-5.51956	5e-05	0.00139569	yes	flavin-binding monooxygenase-like protein	core histone H2A/H2B/H3/H4
XLOC_006509	Medtr1g116930,Medtr1g116940	S24	WT	OK	9.99818	2.1737	-2.20151	-4.05495	5e-05	0.00222638	yes	prolyl 4-hydroxylase alpha-like protein	prolyl 4-hydroxylase alpha-like protein
XLOC_001472	Medtr1g056530	S24	WT	OK	18.7488	4.09262	-2.1957	-3.96474	5e-05	0.00222638	yes	CCAAT-binding transcription factor	esophageal cancer associated protein, putative
XLOC_021239	Medtr4g087925	S29	WT	OK	0.500368	0.109536	-2.19159	-2.78441	0.0002	0.00454806	yes	glutamate receptor 34	nudix hydrolase-like protein
XLOC_001948	Medtr1g075180	S24	WT	OK	2.82785	0.621592	-2.18567	-2.97881	5e-05	0.00222638	yes	sieve element occlusion protein	hypothetical protein
XLOC_005791	Medtr1g092690	S24	WT	OK	2.31495	0.508905	-2.18551	-2.46387	0.0005	0.0158934	yes	GDSL-like lipase/acylhydrolase	carbohydrate-binding X8 domain protein
XLOC_024415	Medtr4g073920	S24	WT	OK	4.71079	1.03645	-2.18432	-2.7066	5e-05	0.00222638	yes	1-phosphatidylinositol phosphodiesterase-like protein	1-phosphatidylinositol phosphodiesterase-like protein
XLOC_035775	Medtr6g086170	S24	WT	OK	115.612	25.4701	-2.18242	-5.29273	5e-05	0.00222638	yes	sulfate/bicarbonate/oxalate exchanger and transporter sat-1	shwachman-bodian-diamond syndrome protein, putative
XLOC_008606	Medtr2g075680	S29	WT	OK	1.01172	0.223201	-2.18039	-2.18469	0.00255	0.0346765	yes	cysteine-tRNA ligase	cysteine-tRNA ligase
XLOC_006007	Medtr1g101040	S29	WT	OK	1.77589	0.392962	-2.17608	-3.32075	5e-05	0.00139569	yes	cytochrome P450 family 72 protein	carbohydrate-binding X8 domain protein
XLOC_044116	Medtr8g076620	S24	WT	OK	1.90359	0.421766	-2.17421	-2.57326	0.00015	0.00580124	yes	zinc finger, LRP1 type protein	zinc finger, LRP1 type protein
XLOC_003359	Medtr1g010220	S24	WT	OK	1.39253	0.308739	-2.17325	-2.51139	0.0001	0.00414743	yes	wall-associated receptor kinase-like protein	wall-associated receptor kinase-like protein
XLOC_038031	Medtr7g090560,Medtr7g090570	S29	WT	OK	11.3545	2.52258	-2.17029	-2.70186	0.0003	0.0063811	yes	hypothetical protein	hypothetical protein
XLOC_010749	Medtr2g044140	S29	WT	OK	22.2251	4.96879	-2.16122	-5.84461	5e-05	0.00139569	yes	flavin containing monooxygenase-like protein, putative	core histone H2A/H2B/H3/H4
XLOC_013751	Medtr3g031650	S29	WT	OK	18.5493	4.15135	-2.15971	-5.47053	5e-05	0.00139569	yes	cinnamoyl-CoA reductase-like protein	DNA topoisomerase IV subunit A
XLOC_038245	Medtr7g096880	S29	WT	OK	6.1068	1.36889	-2.15741	-4.5021	5e-05	0.00139569	yes	high affinity inorganic phosphate transporter	high affinity inorganic phosphate transporter
XLOC_022268	Medtr4g122530	S29	WT	OK	0.793255	0.177881	-2.15688	-2.63478	0.0005	0.009652	yes	WRKY family transcription factor	WRKY family transcription factor
XLOC_039145	Medtr7g012070	S29	WT	OK	3.77996	0.856059	-2.14259	-3.60295	5e-05	0.00139569	yes	caffeic acid O-methyltransferase	caffeic acid O-methyltransferase
XLOC_005748	Medtr1g090820	S24	WT	OK	350.846	79.5121	-2.14159	-4.86808	5e-05	0.00222638	yes	leghemoglobin Lb120-1	carbohydrate-binding X8 domain protein
XLOC_024761	Medtr4g087100,Medtr4g087110,Medtr4g087130	S29	WT	OK	13.5075	3.07195	-2.13653	-2.3604	0.00045	0.00888423	yes	senescence-associated nodulin	senescence-associated nodulin
XLOC_017157	Medtr3g062540	S24	WT	OK	0.923432	0.210276	-2.13472	-2.28335	0.0008	0.0233501	yes	root phototropism-like protein	28S ribosomal protein S29
XLOC_019360	Medtr4g011970	S24	WT	OK	16.0951	3.67552	-2.1306	-4.41455	5e-05	0.00222638	yes	sulfate/bicarbonate/oxalate exchanger and transporter sat-1	sulfate/bicarbonate/oxalate exchanger and transporter sat-1
XLOC_049644	Medtr0391s0020	S24	WT	OK	0.844243	0.193711	-2.12375	-2.2312	0.0014	0.0374952	yes	LRR and NB-ARC domain disease resistance protein	#N/A
XLOC_023063	Medtr4g017050	S29	WT	OK	23.3756	5.38487	-2.11802	-4.63774	5e-05	0.00139569	yes	germin family protein	germin family protein
XLOC_006363	Medtr1g112630	S29	WT	OK	0.931063	0.216201	-2.1065	-2.75236	0.0003	0.0063811	yes	purple acid phosphatase superfamily protein	purple acid phosphatase superfamily protein
XLOC_038180	Medtr7g095120	S29	WT	OK	3.39357	0.795038	-2.09371	-2.72834	0.00025	0.00550634	yes	hypothetical protein	hypothetical protein
XLOC_002864	Medtr1g104780	S24	WT	OK	2.00192	0.469386	-2.09254	-2.3333	0.00015	0.00580124	yes	sugar porter (SP) family MFS transporter	carbohydrate-binding X8 domain protein
XLOC_004325	Medtr1g045610	S29	WT	OK	1.5512	0.365837	-2.08411	-2.69276	0.0001	0.00255194	yes	myb transcription factor	myb transcription factor
XLOC_026095	Medtr4g131180	S29	WT	OK	5.06997	1.2027	-2.0757	-4.59284	5e-05	0.00139569	yes	NADP-dependent glyceraldehyde-3-phosphate dehydrogenase	NADP-dependent glyceraldehyde-3-phosphate dehydrogenase
XLOC_041516	Medtr7g104460	S29	WT	OK	32.5077	7.75302	-2.06795	-4.75344	5e-05	0.00139569	yes	terminal flower 1	terminal flower 1
XLOC_045761	Medtr8g035810,Medtr8g035820	S29	WT	OK	6.32555	1.51446	-2.06239	-4.37126	5e-05	0.00139569	yes	cytochrome P450 family protein	cytochrome P450 family protein
XLOC_011952	Medtr2g095060,Medtr2g095130	S29	WT	OK	61.1103	14.716	-2.05403	-4.15432	5e-05	0.00139569	yes	Ripening related protein family	Ripening related protein family
XLOC_025347	Medtr4g105250	S29	WT	OK	15.8618	3.84504	-2.04448	-5.82603	5e-05	0.00139569	yes	raffinose synthase or seed inhibition protein	raffinose synthase or seed inhibition protein
XLOC_005429	Medtr1g080990	S29	WT	OK	197.133	47.8161	-2.0436	-6.62629	5e-05	0.00139569	yes	MtN26	MtN26
XLOC_015727	Medtr3g008140	S29	WT	OK	7.38787	1.79688	-2.03967	-3.2662	5e-05	0.00139569	yes	phenylcoumaran benzylic ether reductase-like protein	phenylcoumaran benzylic ether reductase-like protein
XLOC_027912	Medtr5g055000	S24	WT	OK	2.22624	0.542573	-2.03672	-2.42932	5e-05	0.00222638	yes	peptide/nitrate transporter	peptide/nitrate transporter
XLOC_002222	Medtr1g084050	S24	WT	OK	101.112	24.8803	-2.02288	-4.76366	5e-05	0.00222638	yes	nicotianamine synthase-like protein	nicotianamine synthase-like protein
XLOC_021082	Medtr4g082355,Medtr4g082360	S29	WT	OK	12.7835	3.14609	-2.02265	-3.95825	5e-05	0.00139569	yes	transmembrane protein, putative	transmembrane protein, putative
XLOC_014446	Medtr3g082770	S24	WT	OK	2.1475	0.534589	-2.00616	-2.30811	0.0002	0.00731899	yes	nudix family hydrolase	linoleate 13S-lipoxygenase 2-1, related protein
XLOC_040086	Medtr7g058810	S29	WT	OK	0.809486	0.201936	-2.00311	-2.20019	0.00195	0.0283076	yes	receptor Serine/Threonine kinase	F-box associated protein
XLOC_009561	Medtr2g005130	S29	WT	OK	31.0429	7.79458	-1.99372	-5.89247	5e-05	0.00139569	yes	peptide/nitrate transporter	peptide/nitrate transporter
XLOC_024617	Medtr4g081950	S29	WT	OK	80.4656	20.3377	-1.98421	-5.91701	5e-05	0.00139569	yes	expansin-A1-like protein	myb-like transcription factor family protein
XLOC_039592	Medtr7g027960,Medtr7g028020	S24	WT	OK	2.13375	0.543811	-1.97222	-2.44716	0.00015	0.00580124	yes	cytochrome P450 family flavone synthase	cytochrome P450 family flavone synthase
XLOC_040354	Medtr7g068650	S29	WT	OK	35.5504	9.06283	-1.97183	-5.95917	5e-05	0.00139569	yes	leucoanthocyanidin dioxygenase-like protein	leucoanthocyanidin dioxygenase-like protein
XLOC_043464	Medtr8g466410	S29	WT	OK	5.71085	1.46565	-1.96216	-2.64567	0.0003	0.0063811	yes	acid phosphatase	ribulose bisphosphate carboxylase large chain
XLOC_005776	Medtr1g092690	S29	WT	OK	2.00167	0.515016	-1.95851	-2.79462	5e-05	0.00139569	yes	GDSL-like lipase/acylhydrolase	carbohydrate-binding X8 domain protein
XLOC_011176	Medtr2g065550	S29	WT	OK	58.2346	15.0075	-1.95619	-5.98699	5e-05	0.00139569	yes	nodulin MtN21/EamA-like transporter family protein	nodulin MtN21/EamA-like transporter family protein
XLOC_008290	Medtr2g462000	S29	WT	OK	4.99332	1.2885	-1.9543	-3.73574	5e-05	0.00139569	yes	COBRA-like protein 2 precursor	adenine nucleotide alpha hydrolase-like domain kinase
XLOC_017959	Medtr3g088630	S29	WT	OK	8.16022	2.11781	-1.94603	-4.00928	5e-05	0.00139569	yes	two-component response regulator ARR3-like protein	linoleate 13S-lipoxygenase 2-1, related protein
XLOC_034188	Medtr6g011340	S29	WT	OK	0.757843	0.19682	-1.94503	-2.29081	0.0014	0.0218575	yes	UDP-glucosyltransferase family protein	UDP-glucosyltransferase family protein
XLOC_035989	Medtr7g405710	S29	WT	OK	4.36344	1.13576	-1.9418	-2.77236	5e-05	0.00139569	yes	sugar efflux transporter for intercellular exchange protein	hypothetical protein
XLOC_023787	Medtr4g052340	S29	WT	OK	2.06768	0.539404	-1.93858	-2.67701	0.0003	0.0063811	yes	short-chain dehydrogenase/reductase	short-chain dehydrogenase/reductase
XLOC_011333	Medtr2g072910	S29	WT	OK	5.02093	1.30992	-1.93847	-3.50954	5e-05	0.00139569	yes	2OG-Fe(II) oxygenase family oxidoreductase	2OG-Fe(II) oxygenase family oxidoreductase
XLOC_004861	Medtr1g062660	S29	WT	OK	3.33335	0.872546	-1.93367	-3.16972	5e-05	0.00139569	yes	allergen Pru protein, putative	allergen Pru protein, putative
XLOC_006810	Medtr2g010580	S29	WT	OK	39.8418	10.4291	-1.93367	-4.35185	5e-05	0.00139569	yes	CAP, cysteine-rich secretory protein, antigen 5	CAP, cysteine-rich secretory protein, antigen 5
XLOC_001007	Medtr1g041815	S24	WT	OK	2.64056	0.691421	-1.93321	-2.50455	0.0003	0.0104016	yes	peptide transporter 1	peptide transporter 1
XLOC_003811	Medtr1g026910	S29	WT	OK	35.9739	9.46401	-1.92643	-5.33821	5e-05	0.00139569	yes	sulfite exporter TauE/SafE family protein	sulfite exporter TauE/SafE family protein
XLOC_029484	Medtr5g010640	S29	WT	OK	114.326	30.0916	-1.92572	-5.98146	5e-05	0.00139569	yes	pathogenesis-related thaumatin family protein	pathogenesis-related thaumatin family protein
XLOC_043223	Medtr8g447230	S29	WT	OK	0.544101	0.143998	-1.91783	-2.32735	0.00055	0.0104683	yes	MYND finger protein	ribulose bisphosphate carboxylase large chain
XLOC_006319	Medtr1g111280	S29	WT	OK	1.88975	0.501373	-1.91424	-2.62275	0.0003	0.0063811	yes	carboxylesterase, putative	carboxylesterase, putative
XLOC_023062	Medtr4g017030	S29	WT	OK	54.8472	14.6597	-1.90356	-5.38456	5e-05	0.00139569	yes	germin family protein	germin family protein
XLOC_023800	Medtr4g051330	S24	WT	OK	4.4688	1.20101	-1.89564	-2.06847	0.00155	0.0404673	yes	response regulator, putative	NADH-ubiquinone/plastoquinone oxidoreductase, chain 3
XLOC_024845	Medtr4g088810	S29	WT	OK	2.18378	0.590588	-1.8866	-3.84087	5e-05	0.00139569	yes	linoleate 13S-lipoxygenase 2-1, related protein	linoleate 13S-lipoxygenase 2-1, related protein
XLOC_025063	Medtr4g094772	S29	WT	OK	6.5897	1.78333	-1.88564	-4.32648	5e-05	0.00139569	yes	cytochrome P450 family 81 protein	MADS-box transcription factor family protein
XLOC_035028	Medtr6g048440	S29	WT	OK	25.1127	6.80383	-1.884	-5.16932	5e-05	0.00139569	yes	beta-carotene hydroxylase	beta-carotene hydroxylase
XLOC_024977	Medtr4g092700	S24	WT	OK	2.73899	0.742876	-1.88245	-2.1065	0.0006	0.0185574	yes	helix loop helix DNA-binding domain protein	helix loop helix DNA-binding domain protein
XLOC_036677	Medtr7g034535	S29	WT	OK	2.9975	0.816167	-1.87682	-3.44197	5e-05	0.00139569	yes	beta-amyrin synthase	beta-amyrin synthase
XLOC_014361	Medtr3g081130	S29	WT	OK	56.7482	15.5226	-1.8702	-5.60109	5e-05	0.00139569	yes	seed linoleate 9S-lipoxygenase	linoleate 13S-lipoxygenase 2-1, related protein
XLOC_025868	Medtr4g123950	S29	WT	OK	2.06015	0.564015	-1.86894	-3.62063	5e-05	0.00139569	yes	group 3 LEA protein	group 3 LEA protein
XLOC_001622	Medtr1g062710	S24	WT	OK	22.3784	6.13561	-1.86683	-3.57866	5e-05	0.00222638	yes	nodulin/glutamate-ammonia ligase-like protein	nodulin/glutamate-ammonia ligase-like protein
XLOC_004113	Medtr1g036460,Medtr1g036490,Medtr1g036510	S24	WT	OK	32.9178	9.05631	-1.86187	-3.0499	5e-05	0.00222638	yes	caffeic acid O-methyltransferase	caffeic acid O-methyltransferase
XLOC_014273	Medtr3g077410	S24	WT	OK	1.58638	0.437388	-1.85875	-1.97802	0.0016	0.0413758	yes	NAD(P)-binding rossmann-fold protein	NAD(P)-binding rossmann-fold protein
XLOC_028084	Medtr5g065010	S29	WT	OK	23.1102	6.39919	-1.85257	-5.05314	5e-05	0.00139569	yes	flavonol synthase/flavanone 3-hydroxylase	class I chitinase
XLOC_028149	Medtr5g064530	S24	WT	OK	8.60958	2.38792	-1.85019	-2.26531	0.0003	0.0104016	yes	leguminosin group485 secreted peptide	class I chitinase
XLOC_044293	Medtr8g087710	S29	WT	OK	19.5808	5.4802	-1.83714	-4.43821	5e-05	0.00139569	yes	major intrinsic protein (MIP) family transporter	hypothetical protein
XLOC_046775	Medtr8g076290	S29	WT	OK	36.5686	10.2759	-1.83134	-5.68647	5e-05	0.00139569	yes	cytochrome P450 family monooxygenase	cytochrome P450 family monooxygenase
XLOC_017539	Medtr3g075320	S29	WT	OK	35.7036	10.0666	-1.82649	-5.19819	5e-05	0.00139569	yes	pectate lyase family protein	pectate lyase family protein
XLOC_025117	Medtr4g094772	S24	WT	OK	6.20864	1.75392	-1.8237	-2.89587	5e-05	0.00222638	yes	cytochrome P450 family 81 protein	MADS-box transcription factor family protein
XLOC_047204	Medtr8g091310	S29	WT	OK	5.77876	1.63536	-1.82115	-3.72299	5e-05	0.00139569	yes	glycoside hydrolase family 5 protein	hypothetical protein
XLOC_039653	Medtr7g033445,Medtr7g033475	S29	WT	OK	36.2717	10.2735	-1.81992	-5.04265	5e-05	0.00139569	yes	polygalacturonase inhibitor	polygalacturonase inhibitor
XLOC_000321	Medtr1g017500	S29	WT	OK	8.99838	2.55304	-1.81745	-3.35821	5e-05	0.00139569	yes	hypothetical protein	hypothetical protein
XLOC_021350	Medtr4g091150,Medtr4g091190,Medtr4g091200	S29	WT	OK	32.3955	9.21891	-1.81313	-5.09076	5e-05	0.00139569	yes	FAD-binding berberine family protein	FAD-binding berberine family protein
XLOC_046012	Medtr8g045300	S29	WT	OK	29.5998	8.45743	-1.8073	-4.37076	5e-05	0.00139569	yes	polyketide cyclase/dehydrase and lipid transporter	Ca2+-ATPase amino-terminal autoinhibitory domain protein
XLOC_021579	Medtr4g095010	S29	WT	OK	3.84574	1.10035	-1.8053	-2.20745	0.00165	0.0247295	yes	hypothetical protein	hypothetical protein
XLOC_044928	Medtr8g106680	S24	WT	OK	1.00239	0.288282	-1.79789	-2.33821	0.00025	0.00885122	yes	plastid movement impaired protein	ribulose bisphosphate carboxylase large chain
XLOC_004067	Medtr1g035360	S29	WT	OK	1.23254	0.354629	-1.79725	-2.26609	0.0011	0.0180292	yes	peptidyl-prolyl cis-trans isomerase	peptidyl-prolyl cis-trans isomerase
XLOC_040094	Medtr7g058930	S29	WT	OK	5.78166	1.6686	-1.79285	-3.66583	5e-05	0.00139569	yes	male sterility MS5 family protein	male sterility MS5 family protein
XLOC_045876	Medtr8g039720	S29	WT	OK	0.655696	0.189491	-1.7909	-2.06548	0.0025	0.0342756	yes	acyl:CoA ligase	acyl:CoA ligase
XLOC_006353	Medtr1g112370	S29	WT	OK	0.71171	0.205759	-1.79033	-2.08194	0.0033	0.042256	yes	myb-like DNA-binding domain, shaqkyf class protein	myb-like DNA-binding domain, shaqkyf class protein
XLOC_005198	Medtr1g073780	S29	WT	OK	3.41849	0.990734	-1.78679	-2.03595	0.00335	0.0426448	yes	hypothetical protein	hypothetical protein
XLOC_032593	Medtr6g017205	S29	WT	OK	14.6407	4.25609	-1.78239	-4.35815	5e-05	0.00139569	yes	FAD-binding berberine family protein	FAD-binding berberine family protein
XLOC_027618	Medtr5g042910	S29	WT	OK	1.35486	0.394135	-1.78138	-2.42638	0.00015	0.00357973	yes	DUF1336 family protein	DUF1336 family protein
XLOC_003223	Medtr1g115790	S24	WT	OK	1.37621	0.400723	-1.78003	-2.2462	0.0006	0.0185574	yes	white-brown-complex ABC transporter family protein	hypothetical protein
XLOC_022840	Medtr4g009590	S29	WT	OK	1.58159	0.460876	-1.77892	-2.7746	5e-05	0.00139569	yes	UPF0481 plant-like protein	UPF0481 plant-like protein
XLOC_026874	Medtr5g019580	S29	WT	OK	24.62	7.1746	-1.77886	-4.91198	5e-05	0.00139569	yes	UDP-glucosyltransferase family protein	UDP-glucosyltransferase family protein
XLOC_030578	Medtr5g045470	S29	WT	OK	4.54957	1.32759	-1.77692	-2.41862	0.0002	0.00454806	yes	inhibitor of trypsin and hageman factor-like protein	inhibitor of trypsin and hageman factor-like protein
XLOC_037714	Medtr7g079010	S24	WT	OK	4.86629	1.42471	-1.77216	-2.30429	0.0003	0.0104016	yes	WRKY family transcription factor	transmembrane protein, putative
XLOC_042441	Medtr8g014690,Medtr8g014700,Medtr8g014730,Medtr8g014740,Medtr8g014760,Medtr8g014790,Medtr8g014860,Medtr8g014880	S29	WT	OK	32.8565	9.62438	-1.77141	-5.05942	5e-05	0.00139569	yes	LRR receptor-like kinase plant-like protein	LRR receptor-like kinase plant-like protein
XLOC_000605	Medtr1g027490	S29	WT	OK	3.41728	1.00416	-1.76686	-3.59537	5e-05	0.00139569	yes	wall-associated receptor kinase-like protein	wall-associated receptor kinase-like protein
XLOC_014519	Medtr3g085710	S29	WT	OK	5.84437	1.72455	-1.76082	-3.85912	5e-05	0.00139569	yes	WRKY transcription factor-like protein	linoleate 13S-lipoxygenase 2-1, related protein
XLOC_020562	Medtr4g065077	S29	WT	OK	14.9641	4.424	-1.75808	-4.21073	5e-05	0.00139569	yes	papain family cysteine protease	papain family cysteine protease
XLOC_003341	Medtr1g009760	S24	WT	OK	16.6396	4.92043	-1.75776	-3.24379	5e-05	0.00222638	yes	plasma membrane H+-ATPase	plasma membrane H+-ATPase
XLOC_014993	Medtr3g099020	S24	WT	OK	2.60226	0.772606	-1.75196	-2.34392	0.0002	0.00731899	yes	palmitoyl-acyl carrier thioesterase	palmitoyl-acyl carrier thioesterase
XLOC_000325	Medtr1g017700	S29	WT	OK	10.4451	3.10147	-1.7518	-3.23447	5e-05	0.00139569	yes	phytosulfokine precursor protein	phytosulfokine precursor protein
XLOC_000337	Medtr1g018200	S29	WT	OK	34.7908	10.3496	-1.74913	-5.25472	5e-05	0.00139569	yes	beta-like galactosidase	TPR 7B-like protein
XLOC_017316	Medtr3g068030	S24	WT	OK	3.45188	1.02744	-1.74834	-2.7664	5e-05	0.00222638	yes	ribulose bisphosphate carboxylase/oxygenase activase	ribulose bisphosphate carboxylase/oxygenase activase
XLOC_003070	Medtr1g111240	S29	WT	OK	4.43855	1.32148	-1.74793	-3.68966	5e-05	0.00139569	yes	cytochrome P450 family cinnamate 4-hydroxylase	cytochrome P450 family cinnamate 4-hydroxylase
XLOC_017638	Medtr3g078250	S24	WT	OK	1.76768	0.530998	-1.73508	-2.21952	0.0002	0.00731899	yes	LRR receptor-like kinase	LRR receptor-like kinase
XLOC_018729	Medtr3g110320	S29	WT	OK	1.802	0.541356	-1.73495	-2.47477	0.00025	0.00550634	yes	glycoside hydrolase family 18 protein	glycoside hydrolase family 18 protein
XLOC_018742	Medtr3g110660	S29	WT	OK	57.1572	17.1929	-1.73313	-2.24515	0.00075	0.0132636	yes	transmembrane amino acid transporter family protein	transmembrane amino acid transporter family protein
XLOC_001752	Medtr1g069235	S24	WT	OK	3.41065	1.02609	-1.73289	-2.21258	0.00035	0.0118706	yes	photosystem I reaction center subunit IV A	photosystem I reaction center subunit IV A
XLOC_037845	Medtr7g085120,Medtr7g085150	S29	WT	OK	238.372	71.8003	-1.73115	-5.89229	5e-05	0.00139569	yes	Nod factor-binding lectin-nucleotide phosphohydrolase	Nod factor-binding lectin-nucleotide phosphohydrolase
XLOC_043958	Medtr8g072010	S24	WT	OK	41.5053	12.5227	-1.72875	-4.29474	5e-05	0.00222638	yes	pectinacetylesterase family protein	pectinacetylesterase family protein
XLOC_025136	Medtr4g097570	S29	WT	OK	5.81124	1.75592	-1.72662	-3.33573	5e-05	0.00139569	yes	myb transcription factor	myb transcription factor
XLOC_044684	Medtr8g100075	S29	WT	OK	1.64758	0.499532	-1.7217	-2.69891	5e-05	0.00139569	yes	methyltransferase PMT16, putative	ribulose bisphosphate carboxylase large chain
XLOC_012491	Medtr3g008160	S29	WT	OK	0.438985	0.133932	-1.71267	-1.95455	0.00155	0.0235889	yes	sugar porter (SP) family MFS transporter	sugar porter (SP) family MFS transporter
XLOC_027166	Medtr5g025270	S24	WT	OK	1.68993	0.516021	-1.71146	-2.20401	0.0004	0.0133378	yes	carotenoid cleavage dioxygenase 4a-6	carotenoid cleavage dioxygenase 4a-6
XLOC_038184	Medtr7g095250	S29	WT	OK	5.2079	1.59618	-1.70608	-2.38459	0.0005	0.009652	yes	Lipid transfer protein	Lipid transfer protein
XLOC_029706	Medtr5g015090	S24	WT	OK	5.24445	1.61143	-1.70245	-2.05588	0.0007	0.0210813	yes	BZIP transcription factor	BZIP transcription factor
XLOC_022040	Medtr4g113070	S24	WT	OK	2.28705	0.703446	-1.70098	-2.84071	0.0001	0.00414743	yes	drug resistance transporter-like ABC domain protein	drug resistance transporter-like ABC domain protein
XLOC_040883	Medtr7g084000	S24	WT	OK	3.2173	0.989613	-1.70091	-2.23273	0.0007	0.0210813	yes	light-regulated protein, putative	light-regulated protein, putative
XLOC_009715	Medtr2g009450	S24	WT	OK	27.1829	8.36771	-1.69979	-2.59824	5e-05	0.00222638	yes	leguminosin group485 secreted peptide	leguminosin group485 secreted peptide
XLOC_047047	Medtr8g086600	S29	WT	OK	10.3681	3.19241	-1.69944	-4.62291	5e-05	0.00139569	yes	cellulose synthase-like protein	cellulose synthase-like protein
XLOC_015450	Medtr3g111790	S24	WT	OK	4.49191	1.39161	-1.69058	-2.46647	5e-05	0.00222638	yes	DUF620 family protein	DUF620 family protein
XLOC_017565	Medtr3g076960	S29	WT	OK	7.95401	2.46704	-1.6889	-2.51125	0.0005	0.009652	yes	phloem specific protein	phloem specific protein
XLOC_038121	Medtr7g093370	S29	WT	OK	84.7975	26.3299	-1.68732	-5.25114	5e-05	0.00139569	yes	peroxidase family protein	peroxidase family protein
XLOC_041828	Medtr7g113410	S29	WT	OK	11.7753	3.65814	-1.68658	-4.83387	5e-05	0.00139569	yes	linoleate 9S-lipoxygenase-like protein	linoleate 9S-lipoxygenase-like protein
XLOC_048602	Medtr0056s0160	S29	WT	OK	56.6069	17.6188	-1.68386	-4.84806	5e-05	0.00139569	yes	flavonol synthase/flavanone 3-hydroxylase	#N/A
XLOC_013539	Medtr3g058570	S29	WT	OK	2.23539	0.697957	-1.67932	-2.94598	5e-05	0.00139569	yes	ankyrin repeat protein, putative	ankyrin repeat protein, putative
XLOC_003880	Medtr1g028910	S29	WT	OK	4.32312	1.35064	-1.67843	-2.2735	0.00075	0.0132636	yes	MKS1-like protein	MKS1-like protein
XLOC_039027	Medtr7g007440	S29	WT	OK	2.93658	0.917972	-1.67762	-2.22296	0.00115	0.0187216	yes	Nodule Cysteine-Rich (NCR) secreted peptide	Nodule Cysteine-Rich (NCR) secreted peptide
XLOC_044280	Medtr8g087425	S29	WT	OK	28.7795	9.02026	-1.6738	-4.67976	5e-05	0.00139569	yes	glutathione S-transferase	glutathione S-transferase
XLOC_034750	Medtr6g034755	S29	WT	OK	0.465543	0.146319	-1.6698	-2.48553	0.0005	0.009652	yes	ABC transporter family protein	C4-dicarboxylate transporter/malic acid transporter
XLOC_040397	Medtr7g068290	S24	WT	OK	3.57245	1.12557	-1.66626	-1.88737	0.002	0.0495427	yes	zinc finger, C3HC4 type (RING finger) protein	zinc finger, C3HC4 type (RING finger) protein
XLOC_035016	Medtr6g047900	S29	WT	OK	14.321	4.51879	-1.66412	-2.55409	0.00015	0.00357973	yes	Leginsulin/Albumin-1	Leginsulin/Albumin-1
XLOC_022692	Medtr4g134490	S29	WT	OK	3.79406	1.19784	-1.66331	-3.28636	5e-05	0.00139569	yes	UDP-glucose 4-epimerase	UDP-glucose 4-epimerase
XLOC_049425	Medtr0275s0010	S24	WT	OK	11.0688	3.49964	-1.66122	-2.58935	5e-05	0.00222638	yes	glucose-6-phosphate 1-dehydrogenase	#N/A
XLOC_005868	Medtr1g095950	S29	WT	OK	31.1388	9.85707	-1.65948	-4.16088	5e-05	0.00139569	yes	hypothetical protein	carbohydrate-binding X8 domain protein
XLOC_005953	Medtr1g099020	S29	WT	OK	43.4203	13.7781	-1.65599	-5.20067	5e-05	0.00139569	yes	serine decarboxylase	carbohydrate-binding X8 domain protein
XLOC_032176	Medtr6g005070,Medtr6g005080	S29	WT	OK	2.62276	0.833165	-1.65441	-2.12086	0.00065	0.0119628	yes	lateral organ boundaries (LOB) domain protein	lateral organ boundaries (LOB) domain protein
XLOC_017055	Medtr3g465470	S24	WT	OK	3.32091	1.0564	-1.65242	-2.13	0.0006	0.0185574	yes	tyrosine kinase family protein	histone deacetylase family protein
XLOC_036976	Medtr7g056393	S29	WT	OK	4.70603	1.50393	-1.64577	-3.11091	5e-05	0.00139569	yes	2OG-Fe(II) oxygenase family oxidoreductase	2OG-Fe(II) oxygenase family oxidoreductase
XLOC_015539	Medtr3g116450	S29	WT	OK	1.82837	0.584493	-1.6453	-2.90373	5e-05	0.00139569	yes	receptor-like kinase	receptor-like kinase
XLOC_034205	Medtr6g012140,Medtr6g012160,Medtr6g012170	S29	WT	OK	79.6973	25.4792	-1.64521	-4.7436	5e-05	0.00139569	yes	quinone oxidoreductase-like protein	quinone oxidoreductase-like protein
XLOC_018624	Medtr3g108190	S29	WT	OK	1.8271	0.585413	-1.64203	-2.41683	0.0003	0.0063811	yes	sulfate transporter-like protein	sulfate transporter-like protein
XLOC_009700	Medtr2g009670	S29	WT	OK	1.65702	0.534294	-1.63288	-2.98625	0.0001	0.00255194	yes	wall associated kinase-like protein	wall associated kinase-like protein
XLOC_035318	Medtr6g065460	S29	WT	OK	2584.74	833.835	-1.63218	-4.57797	5e-05	0.00139569	yes	Kunitz type trypsin inhibitor / Alpha-fucosidase	Kunitz type trypsin inhibitor / Alpha-fucosidase
XLOC_032169	Medtr6g004880	S29	WT	OK	11.4308	3.70139	-1.62678	-4.46216	5e-05	0.00139569	yes	raffinose synthase or seed inhibition protein	raffinose synthase or seed inhibition protein
XLOC_047187	Medtr8g089300	S24	WT	OK	10.7895	3.49696	-1.62546	-2.39052	0.0005	0.0158934	yes	CASP POPTRDRAFT-like protein	CASP POPTRDRAFT-like protein
XLOC_038771	Medtr7g113830	S29	WT	OK	1.53885	0.499978	-1.62192	-2.23219	0.001	0.0166797	yes	transcription factor	transcription factor
XLOC_034336	Medtr6g015815	S29	WT	OK	7.42312	2.41214	-1.62171	-3.62142	5e-05	0.00139569	yes	malonyl-CoA:isoflavone 7-O-glucoside malonyltransferase	malonyl-CoA:isoflavone 7-O-glucoside malonyltransferase
XLOC_009145	Medtr2g093180	S29	WT	OK	6.4886	2.11041	-1.62038	-3.57048	5e-05	0.00139569	yes	nitrate excretion transporter 1	nitrate excretion transporter 1
XLOC_046646	Medtr8g069135	S24	WT	OK	2.50885	0.816192	-1.62005	-2.07566	0.00115	0.0316163	yes	hypothetical protein	MADS-box transcription factor family protein
XLOC_011920	Medtr2g093980	S29	WT	OK	30.8575	10.0505	-1.61835	-4.25099	5e-05	0.00139569	yes	fasciclin domain protein	fasciclin domain protein
XLOC_006428	Medtr1g115270	S29	WT	OK	4.9061	1.59891	-1.61749	-1.97819	0.0024	0.0331136	yes	anaphase-promoting complex subunit 11 RING-H2 finger protein	anaphase-promoting complex subunit 11 RING-H2 finger protein
XLOC_023788	Medtr4g052350	S29	WT	OK	1.69941	0.554511	-1.61575	-1.92652	0.00255	0.0346765	yes	short-chain dehydrogenase/reductase	short-chain dehydrogenase/reductase
XLOC_021649	Medtr4g098910	S29	WT	OK	237.475	77.7829	-1.61025	-4.93088	5e-05	0.00139569	yes	copper amine oxidase family protein	copper amine oxidase family protein
XLOC_024791	Medtr4g088005	S29	WT	OK	5.2252	1.71336	-1.60866	-1.94105	0.00325	0.0417141	yes	ethylene response factor	ethylene response factor
XLOC_024148	Medtr4g066580	S29	WT	OK	21.2037	6.95641	-1.6079	-4.55779	5e-05	0.00139569	yes	glycoside hydrolase family 1 protein	glycoside hydrolase family 1 protein
XLOC_011334	Medtr2g072930	S29	WT	OK	58.4279	19.1958	-1.60586	-4.77057	5e-05	0.00139569	yes	2OG-Fe(II) oxygenase family oxidoreductase	2OG-Fe(II) oxygenase family oxidoreductase
XLOC_042847	Medtr8g031390,Medtr8g031400,Medtr8g031420,Medtr8g031430	S29	WT	OK	152.779	50.2375	-1.60461	-3.00362	5e-05	0.00139569	yes	GDSL-like lipase/acylhydrolase	GDSL-like lipase/acylhydrolase
XLOC_008982	Medtr2g088980	S29	WT	OK	96.8042	31.8387	-1.60429	-5.25893	5e-05	0.00139569	yes	cysteine-rich RLK (receptor-like kinase) protein	cysteine-rich RLK (receptor-like kinase) protein
XLOC_013360	Medtr3g049970	S29	WT	OK	3.15604	1.03927	-1.60254	-2.79473	5e-05	0.00139569	yes	limonoid UDP-glucosyltransferase-like protein	glycerol-3-phosphate acyltransferase
XLOC_003887	Medtr1g029190	S29	WT	OK	1.40883	0.464095	-1.602	-2.56756	0.0001	0.00255194	yes	auxin efflux carrier family transporter	auxin efflux carrier family transporter
XLOC_001582	Medtr1g060990	S24	WT	OK	1.64739	0.542832	-1.6016	-1.9509	0.00105	0.0291616	yes	trihelix transcription factor	trihelix transcription factor
XLOC_041692	Medtr7g108200	S24	WT	OK	53.7685	17.7609	-1.59806	-3.23842	5e-05	0.00222638	yes	monothiol glutaredoxin-S2 protein	monothiol glutaredoxin-S2 protein
XLOC_019406	Medtr4g015790	S29	WT	OK	30.4767	10.0719	-1.59737	-4.53465	5e-05	0.00139569	yes	leucoanthocyanidin dioxygenase-like protein	leucoanthocyanidin dioxygenase-like protein
XLOC_025842	Medtr4g122940	S29	WT	OK	2.43573	0.806897	-1.5939	-2.32635	0.0006	0.0111656	yes	desiccation PCC13-like protein	desiccation PCC13-like protein
XLOC_020244	Medtr4g053380	S29	WT	OK	14.2297	4.72124	-1.59167	-3.78552	5e-05	0.00139569	yes	fasciclin-like arabinogalactan protein	hypothetical protein
XLOC_020526	Medtr4g063090	S24	WT	OK	25.6101	8.50055	-1.59108	-3.22685	5e-05	0.00222638	yes	tonoplast intrinsic protein	tonoplast intrinsic protein
XLOC_017849	Medtr3g085210	S29	WT	OK	2.1005	0.699109	-1.58714	-2.30032	0.0007	0.0126894	yes	lipid transfer protein	linoleate 13S-lipoxygenase 2-1, related protein
XLOC_004718	Medtr1g056910	S29	WT	OK	1.42394	0.475241	-1.58315	-2.07757	0.0017	0.0252523	yes	E3 ubiquitin-protein ligase PUB23-like protein	E3 ubiquitin-protein ligase PUB23-like protein
XLOC_024023	Medtr4g062510	S29	WT	OK	1.188	0.396879	-1.58177	-2.44702	0.0003	0.0063811	yes	cytochrome P450 family flavone synthase	cytochrome P450 family flavone synthase
XLOC_004469	Medtr1g050458	S29	WT	OK	8.14664	2.72214	-1.58146	-3.60005	5e-05	0.00139569	yes	alpha/beta fold hydrolase	alpha/beta fold hydrolase
XLOC_029442	Medtr5g009460	S29	WT	OK	31.1955	10.4526	-1.57747	-4.13098	5e-05	0.00139569	yes	myb transcription factor	myb transcription factor
XLOC_018221	Medtr3g095560	S24	WT	OK	122.001	40.9139	-1.57623	-3.91217	5e-05	0.00222638	yes	RING-H2 zinc finger protein	RING-H2 zinc finger protein
XLOC_021946	Medtr4g108690	S24	WT	OK	13.123	4.40783	-1.57396	-2.95517	5e-05	0.00222638	yes	GDSL-like lipase/acylhydrolase	GDSL-like lipase/acylhydrolase
XLOC_024661	Medtr4g083680	S29	WT	OK	14.7433	4.95556	-1.57294	-3.77839	5e-05	0.00139569	yes	LOB domain protein	peroxisome biogenesis factor 1
XLOC_022350	Medtr4g124855	S29	WT	OK	19.9453	6.70612	-1.5725	-4.10274	5e-05	0.00139569	yes	plant invertase/pectin methylesterase inhibitor	plant invertase/pectin methylesterase inhibitor
XLOC_033979	Medtr6g488150	S24	WT	OK	4.18141	1.41279	-1.56544	-2.05715	0.00065	0.0198223	yes	auxin response factor	phosphoglucan, water dikinase
XLOC_031779	Medtr5g091390	S29	WT	OK	12.4854	4.22147	-1.56443	-3.91536	5e-05	0.00139569	yes	WRKY family transcription factor	WRKY family transcription factor
XLOC_003801	Medtr1g026160	S24	WT	OK	16.9922	5.74846	-1.56363	-3.41416	5e-05	0.00222638	yes	ACT-like tyrosine kinase family protein	ACT-like tyrosine kinase family protein
XLOC_031836	Medtr5g092910	S29	WT	OK	1.99071	0.673653	-1.5632	-2.66921	0.0001	0.00255194	yes	geranylgeranyl pyrophosphate synthase	geranylgeranyl pyrophosphate synthase
XLOC_047278	Medtr8g093440	S29	WT	OK	2.55978	0.867477	-1.56112	-2.48086	5e-05	0.00139569	yes	DUF506 family protein	DUF506 family protein
XLOC_043596	Medtr8g062790	S29	WT	OK	4.5629	1.54666	-1.56079	-3.29665	5e-05	0.00139569	yes	IAA-amino acid hydrolase ILR1-like protein	MADS-box transcription factor family protein
XLOC_044936	Medtr8g106950	S24	WT	OK	4.37572	1.48347	-1.56055	-3.0547	5e-05	0.00222638	yes	pentatricopeptide (PPR) repeat protein	ribulose bisphosphate carboxylase large chain
XLOC_005240	Medtr1g075480	S29	WT	OK	7.03889	2.39857	-1.55317	-3.80162	5e-05	0.00139569	yes	TPR 7B-like protein	TPR 7B-like protein
XLOC_024995	Medtr4g094340	S29	WT	OK	0.599129	0.204379	-1.55162	-1.62491	0.0014	0.0218575	yes	auxin-induced 5NG4-like protein	auxin-induced 5NG4-like protein
XLOC_042974	Medtr8g038070,Medtr8g038100	S29	WT	OK	48.9639	16.7304	-1.54925	-2.50905	0.00015	0.00357973	yes	#N/A	albumin-2 protein
XLOC_025823	Medtr4g119830	S24	WT	OK	2.11627	0.723149	-1.54915	-2.05761	0.0008	0.0233501	yes	protein phosphatase 2C-like protein	protein phosphatase 2C-like protein
XLOC_033445	Medtr6g066210	S29	WT	OK	30.4328	10.4008	-1.54893	-4.01215	5e-05	0.00139569	yes	Kunitz type trypsin inhibitor / Alpha-fucosidase	Kunitz type trypsin inhibitor / Alpha-fucosidase
XLOC_028589	Medtr5g081530	S29	WT	OK	1.45929	0.501173	-1.54189	-1.95021	0.00255	0.0346765	yes	176 kDa class I heat shock protein	hypothetical protein
XLOC_002378	Medtr1g088910	S24	WT	OK	22.5678	7.7522	-1.54159	-2.83158	5e-05	0.00222638	yes	glutaredoxin-C1 protein	carbohydrate-binding X8 domain protein
XLOC_008729	Medtr2g079580	S29	WT	OK	15.5152	5.33704	-1.53957	-4.12627	5e-05	0.00139569	yes	glycoside hydrolase family 1 protein	glycoside hydrolase family 1 protein
XLOC_043841	Medtr8g069925	S29	WT	OK	24.9089	8.58297	-1.53711	-4.19754	5e-05	0.00139569	yes	hypothetical protein	MADS-box transcription factor family protein
XLOC_024149	Medtr4g066590,Medtr4g066630	S29	WT	OK	6.58676	2.27494	-1.53374	-2.77763	5e-05	0.00139569	yes	#N/A	glycoside hydrolase family 1 protein
XLOC_032864	Medtr6g034350	S29	WT	OK	0.443544	0.153362	-1.53214	-2.25328	0.00075	0.0132636	yes	ABC transporter family protein	C4-dicarboxylate transporter/malic acid transporter
XLOC_027522	Medtr5g036480	S24	WT	OK	14.3161	4.95755	-1.52994	-2.79686	5e-05	0.00222638	yes	two-component response regulator ARR3-like protein	two-component response regulator ARR3-like protein
XLOC_038278	Medtr7g098240	S29	WT	OK	1.86935	0.648973	-1.52631	-2.38639	0.00045	0.00888423	yes	LRR receptor-like kinase	peptide transporter 1
XLOC_007310	Medtr2g026030	S29	WT	OK	1.5338	0.534535	-1.52075	-2.2121	0.0008	0.0140449	yes	tonoplast dicarboxylate transporter	F-box protein interaction domain protein
XLOC_027359	Medtr5g033690	S29	WT	OK	2.20159	0.768647	-1.51815	-2.01599	0.001	0.0166797	yes	cysteine-rich receptor-like kinase	cysteine-rich receptor-like kinase
XLOC_042777	Medtr8g028160	S29	WT	OK	2.69896	0.942496	-1.51784	-2.51167	0.00015	0.00357973	yes	GDSL-like lipase/acylhydrolase	GDSL-like lipase/acylhydrolase
XLOC_004614	Medtr1g053705	S29	WT	OK	9.60958	3.36699	-1.51301	-2.85717	5e-05	0.00139569	yes	hypothetical protein	hypothetical protein
XLOC_014191	Medtr3g074930,Medtr3g074960,Medtr3g074970	S29	WT	OK	68.2065	24.0104	-1.50625	-4.49544	5e-05	0.00139569	yes	#N/A	inactive purple acid phosphatase-like protein
XLOC_044133	Medtr8g077420	S24	WT	OK	60.6775	21.3797	-1.50492	-2.02283	0.00115	0.0316163	yes	MYB family transcription factor	hypothetical protein
XLOC_021785	Medtr4g104320	S29	WT	OK	87.8289	30.9551	-1.50452	-4.73531	5e-05	0.00139569	yes	pectate lyase family protein	pectate lyase family protein
XLOC_049923	Medtr0695s0030	S29	WT	OK	57.6188	20.3334	-1.50268	-4.51176	5e-05	0.00139569	yes	albumin-2 protein	#N/A
XLOC_027360	Medtr5g033720	S29	WT	OK	4.55491	1.60747	-1.50263	-2.95522	5e-05	0.00139569	yes	homeobox knotted-like protein	homeobox knotted-like protein
XLOC_020611	Medtr4g067040	S29	WT	OK	1.33487	0.471218	-1.50223	-2.29582	0.00055	0.0104683	yes	glycoside hydrolase family 1 protein	glycoside hydrolase family 1 protein
XLOC_034525	Medtr6g023770	S29	WT	OK	9.0944	3.2143	-1.50047	-3.80104	5e-05	0.00139569	yes	ClC chloride channel family protein	ClC chloride channel family protein
XLOC_013692	Medtr3g464030	S29	WT	OK	0.826661	0.292535	-1.49868	-2.37343	0.00025	0.00550634	yes	disease resistance protein (TIR-NBS-LRR class)	histone deacetylase family protein
XLOC_040331	Medtr7g068190	S29	WT	OK	0.982424	0.347859	-1.49784	-1.91486	0.0037	0.0461268	yes	receptor-like kinase	receptor-like kinase
XLOC_026769	Medtr5g014100	S24	WT	OK	7.46469	2.64805	-1.49515	-2.502	5e-05	0.00222638	yes	anionic peroxidase swpb3 protein	anionic peroxidase swpb3 protein
XLOC_037719	Medtr7g079310	S24	WT	OK	4.07101	1.44694	-1.49238	-2.42134	5e-05	0.00222638	yes	subtilisin-like serine protease	subtilisin-like serine protease
XLOC_042155	Medtr8g006120	S29	WT	OK	9.45649	3.36806	-1.48939	-3.31072	5e-05	0.00139569	yes	nodulin MtN21/EamA-like transporter family protein	nodulin MtN21/EamA-like transporter family protein
XLOC_000654	Medtr1g029150	S24	WT	OK	2.85226	1.01707	-1.48769	-2.06234	0.0006	0.0185574	yes	stearoyl-acyl-carrier desaturase	stearoyl-acyl-carrier desaturase
XLOC_044175	Medtr8g079050	S24	WT	OK	24.5394	8.75057	-1.48765	-3.28709	5e-05	0.00222638	yes	GDSL-like lipase/acylhydrolase	GDSL-like lipase/acylhydrolase
XLOC_045463	Medtr8g023510	S29	WT	OK	11.1	3.96495	-1.48519	-3.37111	5e-05	0.00139569	yes	legume lectin beta domain protein	legume lectin beta domain protein
XLOC_018461	Medtr3g102450	S24	WT	OK	4.88616	1.74855	-1.48254	-2.09118	0.00045	0.0146681	yes	receptor-like kinase	receptor-like kinase
XLOC_026931	Medtr5g020960	S29	WT	OK	1.84682	0.661789	-1.4806	-1.86156	0.00365	0.0456607	yes	heavy-metal-associated domain protein	heavy-metal-associated domain protein
XLOC_035789	Medtr6g088445	S29	WT	OK	2.28569	0.821753	-1.47585	-2.22838	0.00075	0.0132636	yes	polyketide cyclase/dehydrase and lipid transporter	polyketide cyclase/dehydrase and lipid transporter
XLOC_039140	Medtr7g009780	S24	WT	OK	4.59464	1.65317	-1.47472	-2.39187	0.00015	0.00580124	yes	polyvinylalcohol dehydrogenase-like protein	polyvinylalcohol dehydrogenase-like protein
XLOC_042901	Medtr8g031390,Medtr8g031400,Medtr8g031420,Medtr8g031430	S24	WT	OK	142.969	51.5856	-1.47067	-2.10077	0.00095	0.026934	yes	#N/A	GDSL-like lipase/acylhydrolase
XLOC_043828	Medtr8g069775	S29	WT	OK	20.3887	7.35729	-1.47052	-3.82882	5e-05	0.00139569	yes	#N/A	MADS-box transcription factor family protein
XLOC_047577	Medtr8g102660	S29	WT	OK	2.29093	0.827001	-1.46998	-2.05015	0.00155	0.0235889	yes	Avr9/Cf-9 rapidly elicited protein	ribulose bisphosphate carboxylase large chain
XLOC_045268	Medtr8g016030	S29	WT	OK	59.2821	21.4286	-1.46806	-4.35106	5e-05	0.00139569	yes	GTP cyclohydrolase I 1	GTP cyclohydrolase I 1
XLOC_017016	Medtr3g465470	S29	WT	OK	2.94621	1.06517	-1.46778	-2.71209	5e-05	0.00139569	yes	tyrosine kinase family protein	histone deacetylase family protein
XLOC_019277	Medtr4g008860	S24	WT	OK	12.2901	4.45178	-1.46504	-2.35636	5e-05	0.00222638	yes	ethylene response factor	ethylene response factor
XLOC_049893	Medtr0590s0010	S24	WT	OK	13.2008	4.79546	-1.46088	-2.75343	5e-05	0.00222638	yes	glucose-6-phosphate 1-dehydrogenase	#N/A
XLOC_023442	Medtr4g036150	S29	WT	OK	19.6853	7.16057	-1.45897	-2.5052	0.0001	0.00255194	yes	zinc-binding dehydrogenase family oxidoreductase	zinc-binding dehydrogenase family oxidoreductase
XLOC_005714	Medtr1g090190	S24	WT	OK	3.94976	1.43854	-1.45716	-1.90256	0.0016	0.0413758	yes	plastocyanin-like domain protein	carbohydrate-binding X8 domain protein
XLOC_041043	Medtr7g090560	S29	WT	OK	1183.99	431.458	-1.45637	-2.44889	0.0001	0.00255194	yes	hypothetical protein	hypothetical protein
XLOC_044283	Medtr8g087460	S29	WT	OK	9.95439	3.62824	-1.45606	-3.07327	5e-05	0.00139569	yes	fasciclin domain protein	fasciclin domain protein
XLOC_047478	Medtr8g099135	S29	WT	OK	3.70518	1.35118	-1.45532	-2.40415	0.0018	0.0264662	yes	disease resistance response protein	ribulose bisphosphate carboxylase large chain
XLOC_016474	Medtr3g041560	S29	WT	OK	3.5573	1.29735	-1.45521	-3.01975	5e-05	0.00139569	yes	leucine-rich receptor-like kinase family protein	zinc finger constans-like protein, putative
XLOC_040167	Medtr7g062150	S29	WT	OK	41.6544	15.2138	-1.45309	-4.26109	5e-05	0.00139569	yes	haloacid dehalogenase-like hydrolase	haloacid dehalogenase-like hydrolase
XLOC_045225	Medtr8g014650	S29	WT	OK	352.597	128.901	-1.45176	-4.76122	5e-05	0.00139569	yes	stem 28 kDa glycoprotein	stem 28 kDa glycoprotein
XLOC_031308	Medtr5g075320	S24	WT	OK	5.51057	2.02266	-1.44595	-1.97726	0.00105	0.0291616	yes	expansin A10	expansin A10
XLOC_023360	Medtr4g029170,Medtr4g029180	S29	WT	OK	41.4478	15.2626	-1.4413	-4.21737	5e-05	0.00139569	yes	#N/A	peroxidase family protein
XLOC_004157	Medtr1g038760	S29	WT	OK	1.14133	0.420316	-1.44117	-1.971	0.00105	0.0174068	yes	cytochrome C biogenesis protein ccsA	cytochrome C biogenesis protein ccsA
XLOC_039360	Medtr7g018090	S24	WT	OK	15.8719	5.84779	-1.44051	-2.08977	0.0009	0.025853	yes	transmembrane protein, putative	transmembrane protein, putative
XLOC_046336	Medtr8g469140	S29	WT	OK	1.72922	0.63783	-1.43887	-2.23803	0.00075	0.0132636	yes	disease resistance protein (TIR-NBS-LRR class)	ribulose bisphosphate carboxylase large chain
XLOC_040312	Medtr7g065080	S24	WT	OK	7.39277	2.72865	-1.43793	-2.54726	5e-05	0.00222638	yes	peptide/nitrate transporter plant	peptide/nitrate transporter plant
XLOC_045224	Medtr8g014640	S29	WT	OK	49.5665	18.3157	-1.43629	-4.33954	5e-05	0.00139569	yes	stem 28 kDa glycoprotein	stem 28 kDa glycoprotein
XLOC_015538	Medtr3g116440	S29	WT	OK	32.1296	11.8729	-1.43623	-3.90651	5e-05	0.00139569	yes	specific tissue protein	specific tissue protein
XLOC_024531	Medtr4g077930	S24	WT	OK	2.80165	1.03731	-1.43343	-2.65033	5e-05	0.00222638	yes	ABC transporter B family protein	ABC transporter B family protein
XLOC_019405	Medtr4g015650	S29	WT	OK	3.02557	1.12098	-1.43244	-2.57752	5e-05	0.00139569	yes	ALC-interacting protein	ALC-interacting protein
XLOC_003372	Medtr1g011640	S29	WT	OK	9.05225	3.35399	-1.4324	-4.09599	5e-05	0.00139569	yes	drug resistance transporter-like ABC domain protein	drug resistance transporter-like ABC domain protein
XLOC_020410	Medtr4g059780	S29	WT	OK	44.609	16.5315	-1.43212	-3.87506	5e-05	0.00139569	yes	fasciclin domain protein	fasciclin domain protein
XLOC_020900	Medtr4g076900,Medtr4g076940	S29	WT	OK	1.65381	0.613446	-1.43079	-2.40341	0.00035	0.00726668	yes	#N/A	white-brown-complex ABC transporter family protein
XLOC_000190	Medtr1g013150	S29	WT	OK	9.796	3.64218	-1.42739	-3.55418	5e-05	0.00139569	yes	glycoside hydrolase family 18 protein	glycoside hydrolase family 18 protein
XLOC_011284	Medtr2g070200	S29	WT	OK	271.598	101.056	-1.42632	-4.61132	5e-05	0.00139569	yes	glutathione S-transferase, amino-terminal domain protein	glutathione S-transferase, amino-terminal domain protein
XLOC_001389	Medtr1g054035	S29	WT	OK	3.86172	1.4369	-1.42628	-2.5248	0.00015	0.00357973	yes	microsomal omega-3 fatty acid desaturase	hypothetical protein
XLOC_036179	Medtr7g009960	S24	WT	OK	7.25276	2.70124	-1.42491	-2.40544	0.0002	0.00731899	yes	O-acyltransferase WSD1-like protein	O-acyltransferase WSD1-like protein
XLOC_030465	Medtr5g041700	S29	WT	OK	134.115	49.9986	-1.42351	-4.63232	5e-05	0.00139569	yes	expansin A10	expansin A10
XLOC_014152	Medtr3g073670	S29	WT	OK	17.9436	6.69159	-1.42305	-3.36085	5e-05	0.00139569	yes	heavy metal transport/detoxification superfamily protein	heavy metal transport/detoxification superfamily protein
XLOC_011292	Medtr2g070460	S29	WT	OK	17.8606	6.66866	-1.42131	-4.03999	5e-05	0.00139569	yes	9-cis-epoxycarotenoid dioxygenase	9-cis-epoxycarotenoid dioxygenase
XLOC_044256	Medtr8g086350	S29	WT	OK	5.95996	2.22657	-1.42048	-2.47431	0.0001	0.00255194	yes	DUF640 family protein	DUF640 family protein
XLOC_015147	Medtr3g104920	S29	WT	OK	6.25966	2.34412	-1.41704	-3.34659	5e-05	0.00139569	yes	mechanosensitive ion channel family protein	mechanosensitive ion channel family protein
XLOC_014216	Medtr3g076550	S29	WT	OK	1.35717	0.509462	-1.41356	-2.14844	0.00165	0.0247295	yes	cytochrome P450 family 71 protein	cytochrome P450 family 71 protein
XLOC_030931	Medtr5g065130	S29	WT	OK	3.97126	1.49088	-1.41343	-2.95907	5e-05	0.00139569	yes	cysteine-rich receptor-kinase-like protein	class I chitinase
XLOC_020060	Medtr4g038440	S29	WT	OK	2.30384	0.864923	-1.4134	-2.42543	0.0001	0.00255194	yes	caffeic acid O-methyltransferase	cation/H+ exchanger 3
XLOC_023533	Medtr4g036990	S29	WT	OK	8.10826	3.04887	-1.41112	-2.3512	0.00035	0.00726668	yes	transmembrane protein, putative	transmembrane protein, putative
XLOC_028148	Medtr5g064510	S24	WT	OK	18.9599	7.12936	-1.41111	-2.27854	0.0002	0.00731899	yes	leguminosin group485 secreted peptide	class I chitinase
XLOC_017579	Medtr3g075390	S24	WT	OK	29.9927	11.3043	-1.40774	-3.19901	5e-05	0.00222638	yes	KDEL-tailed cysteine endopeptidase CEP1	KDEL-tailed cysteine endopeptidase CEP1
XLOC_027558	Medtr5g040430	S29	WT	OK	23.3785	8.83158	-1.40444	-3.68411	5e-05	0.00139569	yes	glutathione S-transferase, amino-terminal domain protein	glutathione S-transferase, amino-terminal domain protein
XLOC_014565	Medtr3g086760	S29	WT	OK	1.87113	0.707244	-1.40363	-2.29124	0.0004	0.00809581	yes	transmembrane protein, putative	linoleate 13S-lipoxygenase 2-1, related protein
XLOC_026856	Medtr5g018990,Medtr5g019010	S29	WT	OK	37.7791	14.2895	-1.40264	-4.05284	5e-05	0.00139569	yes	#N/A	cytochrome P450 family 71 protein
XLOC_039073	Medtr7g009780	S29	WT	OK	4.49957	1.70403	-1.40084	-3.00546	5e-05	0.00139569	yes	polyvinylalcohol dehydrogenase-like protein	polyvinylalcohol dehydrogenase-like protein
XLOC_020411	Medtr4g059790	S29	WT	OK	49.4896	18.7506	-1.40019	-3.85462	5e-05	0.00139569	yes	fasciclin-like arabinogalactan protein	fasciclin-like arabinogalactan protein
XLOC_007880	Medtr2g040500	S29	WT	OK	0.967522	0.36684	-1.39914	-2.18339	0.0004	0.00809581	yes	protein phosphatase 2C ABI2-like protein	core histone H2A/H2B/H3/H4
XLOC_027150	Medtr5g024700	S24	WT	OK	3.11032	1.18005	-1.39822	-2.04522	0.00105	0.0291616	yes	seven transmembrane MLO family protein	seven transmembrane MLO family protein
XLOC_034826	Medtr6g038200	S29	WT	OK	16.7189	6.35395	-1.39575	-3.68526	5e-05	0.00139569	yes	UDP-glucosyltransferase family protein	UDP-glucosyltransferase family protein
XLOC_000775	Medtr1g033340	S24	WT	OK	46.9844	17.883	-1.39359	-3.27695	5e-05	0.00222638	yes	zinc finger-like protein	zinc finger-like protein
XLOC_025847	Medtr4g123040	S29	WT	OK	2.7108	1.0321	-1.39314	-2.31128	0.0004	0.00809581	yes	myb transcription factor	myb transcription factor
XLOC_012077	Medtr2g099450,Medtr2g099470	S29	WT	OK	34.0119	12.9507	-1.39301	-3.75455	5e-05	0.00139569	yes	#N/A	Chitinase (Class IV) / Hevein
XLOC_037061	Medtr7g058640	S29	WT	OK	7.30741	2.78347	-1.39247	-2.92191	5e-05	0.00139569	yes	synaptobrevin-like protein	Serine/Threonine kinase, plant-type protein
XLOC_007526	Medtr2g033550	S29	WT	OK	19.3194	7.37333	-1.38966	-3.37415	5e-05	0.00139569	yes	desiccation PCC13-like protein	desiccation PCC13-like protein
XLOC_025783	Medtr4g120760	S29	WT	OK	158.984	60.7062	-1.38896	-4.69076	5e-05	0.00139569	yes	pathogenesis-related protein bet V I family protein	pathogenesis-related protein bet V I family protein
XLOC_046652	Medtr8g071250	S29	WT	OK	11.3023	4.31948	-1.38768	-3.67105	5e-05	0.00139569	yes	mechanosensitive ion channel family protein	mechanosensitive ion channel family protein
XLOC_032424	Medtr6g011310	S24	WT	OK	3.06981	1.17636	-1.38382	-2.49394	5e-05	0.00222638	yes	plasma membrane H+-ATPase	plasma membrane H+-ATPase
XLOC_044284	Medtr8g087470	S29	WT	OK	9.90563	3.80462	-1.3805	-2.80728	5e-05	0.00139569	yes	fasciclin domain protein	fasciclin domain protein
XLOC_046434	Medtr8g063270	S29	WT	OK	8.81527	3.38993	-1.37875	-3.05423	5e-05	0.00139569	yes	cellulose synthase-like protein	MADS-box transcription factor family protein
XLOC_004424	Medtr1g031060,Medtr1g031080	S24	WT	OK	15.0076	5.77323	-1.37824	-2.49545	5e-05	0.00222638	yes	#N/A	auxin efflux carrier family transporter
XLOC_032419	Medtr6g013210	S29	WT	OK	2.24249	0.86291	-1.37782	-1.8061	0.003	0.0392712	yes	40S ribosomal protein S28-1	40S ribosomal protein S28-1
XLOC_042864	Medtr8g028780,Medtr8g028795	S24	WT	OK	46.524	17.9092	-1.37728	-3.05452	5e-05	0.00222638	yes	#N/A	oxidoreductase/ferric-chelate reductase
XLOC_042788	Medtr8g028435	S29	WT	OK	5.46975	2.1057	-1.37718	-2.99631	5e-05	0.00139569	yes	1-aminocyclopropane-1-carboxylate oxidase-like protein	1-aminocyclopropane-1-carboxylate oxidase-like protein
XLOC_002215	Medtr1g083950	S24	WT	OK	52.4485	20.2282	-1.37454	-3.1286	5e-05	0.00222638	yes	universal stress family protein	universal stress family protein
XLOC_047574	Medtr8g102550	S29	WT	OK	1.58785	0.613266	-1.37249	-2.42905	0.0001	0.00255194	yes	protein phosphatase 2C-like protein	ribulose bisphosphate carboxylase large chain
XLOC_034510	Medtr6g018270	S24	WT	OK	4.88075	1.88937	-1.3692	-2.11274	0.00055	0.017281	yes	seed specific protein Bn15D17A	seed specific protein Bn15D17A
XLOC_007029	Medtr2g017960,Medtr2g017970	S29	WT	OK	15.1944	5.89262	-1.36656	-3.24254	5e-05	0.00139569	yes	#N/A	GDSL-like lipase/acylhydrolase
XLOC_029744	Medtr5g016320	S24	WT	OK	8.82371	3.42452	-1.36548	-2.63143	5e-05	0.00222638	yes	indole-3-acetic acid-amido synthetase	indole-3-acetic acid-amido synthetase
XLOC_042489	Medtr8g016370	S29	WT	OK	16.1806	6.28617	-1.36401	-3.34906	5e-05	0.00139569	yes	chaperonin CPN60-like protein	chaperonin CPN60-like protein
XLOC_044282	Medtr8g087450	S29	WT	OK	30.8767	12.0042	-1.36297	-3.72987	5e-05	0.00139569	yes	fasciclin domain protein	fasciclin domain protein
XLOC_044373	Medtr8g089800	S29	WT	OK	1.13851	0.443067	-1.36155	-1.95967	0.00245	0.0336751	yes	cytochrome P450 family 88 protein	cytochrome P450 family 88 protein
XLOC_011444	Medtr2g078210	S29	WT	OK	4.23514	1.64944	-1.36044	-2.75605	5e-05	0.00139569	yes	calmodulin-binding protein	calmodulin-binding protein
XLOC_028665	Medtr5g083860	S29	WT	OK	50.8498	19.8104	-1.35998	-4.33106	5e-05	0.00139569	yes	class III peroxidase	class III peroxidase
XLOC_027875	Medtr5g056560	S29	WT	OK	17.7469	6.92395	-1.3579	-2.94447	5e-05	0.00139569	yes	S1/P1 nuclease family protein	S1/P1 nuclease family protein
XLOC_023385	Medtr4g031140	S29	WT	OK	3.83096	1.49607	-1.35653	-2.76418	5e-05	0.00139569	yes	gaiacol peroxidase	gaiacol peroxidase
XLOC_023530	Medtr4g036945	S29	WT	OK	8.17203	3.19393	-1.35536	-2.00178	0.00155	0.0235889	yes	RALF-like protein	RALF-like protein
XLOC_013819	Medtr3g467130	S29	WT	OK	40.0576	15.6569	-1.35527	-4.40614	5e-05	0.00139569	yes	cytochrome P450 family protein	histone deacetylase family protein
XLOC_021083	Medtr4g082365	S29	WT	OK	2.20648	0.863037	-1.35425	-1.8935	0.0027	0.0361504	yes	transmembrane protein, putative	transmembrane protein, putative
XLOC_010667	Medtr2g040910	S29	WT	OK	0.667167	0.260962	-1.35421	-1.9214	0.003	0.0392712	yes	LRR receptor-like kinase	core histone H2A/H2B/H3/H4
XLOC_009280	Medtr2g097530,Medtr2g097540	S29	WT	OK	6.26149	2.45111	-1.35307	-2.63859	5e-05	0.00139569	yes	#N/A	IAA-amino acid hydrolase ILR1-like protein
XLOC_016530	Medtr3g449620	S29	WT	OK	39.4956	15.4681	-1.35239	-4.4518	5e-05	0.00139569	yes	polyamine oxidase-like protein	histone deacetylase family protein
XLOC_011919	Medtr2g093970	S29	WT	OK	50.4906	19.7757	-1.35228	-3.74841	5e-05	0.00139569	yes	fasciclin domain protein	fasciclin domain protein
XLOC_039915	Medtr7g052020	S29	WT	OK	35.4247	13.9166	-1.34795	-3.65735	5e-05	0.00139569	yes	cysteine-rich RLK (receptor-like kinase) protein	cysteine-rich RLK (receptor-like kinase) protein
XLOC_011702	Medtr2g087090	S29	WT	OK	0.544109	0.213894	-1.347	-1.89236	0.00355	0.0445638	yes	Serine/Threonine-kinase Nek4	Serine/Threonine-kinase Nek4
XLOC_035701	Medtr6g086170	S29	WT	OK	64.0929	25.2226	-1.34545	-4.13018	5e-05	0.00139569	yes	sulfate/bicarbonate/oxalate exchanger and transporter sat-1	shwachman-bodian-diamond syndrome protein, putative
XLOC_029293	Medtr5g005330	S29	WT	OK	12.8875	5.07489	-1.34452	-3.21364	5e-05	0.00139569	yes	hypothetical protein	hypothetical protein
XLOC_014956	Medtr3g099020	S29	WT	OK	1.98426	0.781479	-1.34433	-2.37531	0.0002	0.00454806	yes	palmitoyl-acyl carrier thioesterase	palmitoyl-acyl carrier thioesterase
XLOC_002512	Medtr1g093990	S29	WT	OK	8.17749	3.22363	-1.34297	-3.24187	5e-05	0.00139569	yes	white-brown-complex ABC transporter family protein	carbohydrate-binding X8 domain protein
XLOC_021899	Medtr4g108690	S29	WT	OK	11.1101	4.3798	-1.34294	-3.22169	5e-05	0.00139569	yes	GDSL-like lipase/acylhydrolase	GDSL-like lipase/acylhydrolase
XLOC_043698	Medtr8g066220	S29	WT	OK	37.1433	14.6497	-1.34222	-3.98962	5e-05	0.00139569	yes	P-loop nucleoside triphosphate hydrolase superfamily protein	MADS-box transcription factor family protein
XLOC_045543	Medtr8g027755	S29	WT	OK	5.05544	1.996	-1.34073	-3.21362	5e-05	0.00139569	yes	cyclic nucleotide-gated ion channel-like protein	cyclic nucleotide-gated ion channel-like protein
XLOC_020979	Medtr4g079160	S29	WT	OK	59.7931	23.6491	-1.3382	-4.17251	5e-05	0.00139569	yes	orcinol O-methyltransferase	orcinol O-methyltransferase
XLOC_042823	Medtr8g030590	S29	WT	OK	2.57537	1.0201	-1.33608	-2.82764	5e-05	0.00139569	yes	cytochrome P450 family 94 protein	cytochrome P450 family 94 protein
XLOC_027700	Medtr5g046110	S29	WT	OK	5.89144	2.33513	-1.33512	-2.88655	5e-05	0.00139569	yes	salicylic acid carboxyl methyltransferase	salicylic acid carboxyl methyltransferase
XLOC_031473	Medtr5g080360	S24	WT	OK	4.64655	1.8419	-1.33496	-2.13088	0.0004	0.0133378	yes	glycerol-3-phosphate acyltransferase	glycerol-3-phosphate acyltransferase
XLOC_017997	Medtr3g088630	S24	WT	OK	5.30881	2.10485	-1.33467	-1.95563	0.00115	0.0316163	yes	two-component response regulator ARR3-like protein	linoleate 13S-lipoxygenase 2-1, related protein
XLOC_039140	Medtr7g011990,Medtr7g012020,Medtr7g012040	S29	WT	OK	228.778	90.7201	-1.33445	-4.49561	5e-05	0.00139569	yes	#N/A	caffeic acid O-methyltransferase
XLOC_006036	Medtr1g101500	S29	WT	OK	5.97309	2.36925	-1.33404	-2.87352	5e-05	0.00139569	yes	MATE efflux family protein	carbohydrate-binding X8 domain protein
XLOC_026432	Medtr5g007450,Medtr5g007460	S29	WT	OK	40.7238	16.1885	-1.3309	-4.26136	5e-05	0.00139569	yes	#N/A	cytochrome P450 family 71 protein
XLOC_028318	Medtr5g070010	S24	WT	OK	9.87751	3.92801	-1.33035	-2.72178	5e-05	0.00222638	yes	cytochrome P450 family-dependent fatty acid hydroxylase	cytochrome P450 family-dependent fatty acid hydroxylase
XLOC_041167	Medtr7g093790	S29	WT	OK	3.86682	1.54126	-1.32704	-2.37509	0.0003	0.0063811	yes	disease resistance response protein	disease resistance response protein
XLOC_017456	Medtr3g073180	S29	WT	OK	26.6445	10.6252	-1.32634	-3.98666	5e-05	0.00139569	yes	nitrate reductase [NADH]-like protein	nitrate reductase [NADH]-like protein
XLOC_024107	Medtr4g065113	S29	WT	OK	415.203	165.809	-1.3243	-3.51119	5e-05	0.00139569	yes	extensin-like region protein	extensin-like region protein
XLOC_001849	Medtr1g071730	S29	WT	OK	2.76774	1.10585	-1.32355	-1.69014	0.004	0.0492449	yes	Lipid transfer protein	Lipid transfer protein
XLOC_002491	Medtr1g492760	S24	WT	OK	1.12734	0.451087	-1.32145	-2.00624	0.00075	0.0223094	yes	HhH-GPD base excision DNA repair family protein	transmembrane protein, putative
XLOC_032283	Medtr6g007770	S29	WT	OK	4.62025	1.84985	-1.32056	-3.00455	5e-05	0.00139569	yes	pathogen-inducible alpha-dioxygenase	pathogen-inducible alpha-dioxygenase
XLOC_045696	Medtr8g030620	S24	WT	OK	4.71372	1.88822	-1.31984	-2.45231	5e-05	0.00222638	yes	glycerol-3-phosphate acyltransferase	glycerol-3-phosphate acyltransferase
XLOC_016816	Medtr3g056160	S24	WT	OK	3.47328	1.39244	-1.31868	-2.06198	0.0007	0.0210813	yes	RNA-binding domain CCCH-type zinc finger protein	NB-ARC domain disease resistance protein
XLOC_021439	Medtr4g094090	S29	WT	OK	0.708602	0.284089	-1.31863	-1.89552	0.00265	0.0356347	yes	white-brown-complex ABC transporter family protein	zinc finger, C3HC4 type (RING finger) protein
XLOC_046752	Medtr8g075420	S29	WT	OK	16.5357	6.6376	-1.31685	-3.22845	5e-05	0.00139569	yes	rhodanese-related sulfurtransferase	rhodanese-related sulfurtransferase
XLOC_014155	Medtr3g073780	S29	WT	OK	3.91087	1.57089	-1.31591	-2.85663	5e-05	0.00139569	yes	high affinity sulfate transporter type 1	high affinity sulfate transporter type 1
XLOC_028934	Medtr5g091090	S29	WT	OK	6.19607	2.48991	-1.31526	-1.96891	0.0015	0.0230705	yes	SAUR-like auxin-responsive family protein	SAUR-like auxin-responsive family protein
XLOC_023951	Medtr4g059840	S29	WT	OK	1.51541	0.6102	-1.31236	-1.88377	0.0026	0.0352021	yes	fasciclin-like arabinogalactan protein	fasciclin-like arabinogalactan protein
XLOC_042709	Medtr8g026960	S29	WT	OK	183.221	73.7771	-1.31234	-4.31986	5e-05	0.00139569	yes	homeobox associated leucine zipper protein	homeobox associated leucine zipper protein
XLOC_016867	Medtr3g460790	S29	WT	OK	6.55453	2.63936	-1.3123	-2.76071	5e-05	0.00139569	yes	nudix family hydrolase	histone deacetylase family protein
XLOC_002011	Medtr1g076930,Medtr1g076940	S24	WT	OK	28.0503	11.2989	-1.31184	-2.87931	5e-05	0.00222638	yes	#N/A	isoflavone-7-O-methyltransferase
XLOC_037997	Medtr7g089780	S29	WT	OK	0.780502	0.314622	-1.31078	-2.20533	0.00075	0.0132636	yes	family 31 glycosyl hydrolase, alpha-glucosidase	family 31 glycosyl hydrolase, alpha-glucosidase
XLOC_009701	Medtr2g009720	S29	WT	OK	109.093	44.0893	-1.30706	-4.3347	5e-05	0.00139569	yes	class I glutamine amidotransferase	class I glutamine amidotransferase
XLOC_044813	Medtr8g104520	S29	WT	OK	9.35776	3.78365	-1.30638	-3.46685	5e-05	0.00139569	yes	receptor-like kinase	ribulose bisphosphate carboxylase large chain
XLOC_027358	Medtr5g031210,Medtr5g031230,Medtr5g031250	S24	WT	OK	19.9732	8.08602	-1.30456	-2.85424	5e-05	0.00222638	yes	#N/A	cinnamyl alcohol dehydrogenase-like protein
XLOC_027283	Medtr5g031210,Medtr5g031230,Medtr5g031250	S29	WT	OK	20.2579	8.22107	-1.30109	-3.47752	5e-05	0.00139569	yes	#N/A	cinnamyl alcohol dehydrogenase-like protein
XLOC_006807	Medtr2g010530	S29	WT	OK	8.79854	3.57339	-1.29997	-3.13733	5e-05	0.00139569	yes	cytochrome P450 family 71 protein	cytochrome P450 family 71 protein
XLOC_015463	Medtr3g113660	S29	WT	OK	36.9314	15.0106	-1.29886	-3.60642	5e-05	0.00139569	yes	hypothetical protein	SAUR-like auxin-responsive family protein
XLOC_021399	Medtr4g091150,Medtr4g091190,Medtr4g091200	S24	WT	OK	22.6671	9.23238	-1.29582	-2.83417	5e-05	0.00222638	yes	#N/A	FAD-binding berberine family protein
XLOC_013874	Medtr3g063310	S29	WT	OK	10.2029	4.16745	-1.29174	-2.97555	5e-05	0.00139569	yes	late embryogenesis abundant hydroxyproline-rich glycoprotein	late embryogenesis abundant hydroxyproline-rich glycoprotein
XLOC_030256	Medtr5g035150	S29	WT	OK	12.7692	5.22033	-1.29045	-3.14737	5e-05	0.00139569	yes	Pmr5/Cas1p GDSL/SGNH-like acyl-esterase family protein	Pmr5/Cas1p GDSL/SGNH-like acyl-esterase family protein
XLOC_042152	Medtr8g006010,Medtr8g006090	S29	WT	OK	9.66742	3.96943	-1.2842	-2.8331	5e-05	0.00139569	yes	#N/A	nodulin MtN21/EamA-like transporter family protein
XLOC_007564	Medtr2g034760	S29	WT	OK	1.23055	0.505553	-1.28337	-1.78944	0.00315	0.0407679	yes	Novel family	Novel family
XLOC_033555	Medtr6g069600	S24	WT	OK	9.06897	3.72731	-1.2828	-2.51619	5e-05	0.00222638	yes	phosphoethanolamine N-methyltransferase	phosphoethanolamine N-methyltransferase
XLOC_013680	Medtr3g462950	S24	WT	OK	25.2678	10.3945	-1.28147	-3.25034	5e-05	0.00222638	yes	thiamine biosynthesis protein ThiC	histone deacetylase family protein
XLOC_021816	Medtr4g105310	S29	WT	OK	10.7065	4.40535	-1.28116	-2.96253	5e-05	0.00139569	yes	NAD(P)-binding rossmann-fold protein	NAD(P)-binding rossmann-fold protein
XLOC_013684	Medtr3g463060	S24	WT	OK	9.57197	3.94408	-1.27913	-2.65056	5e-05	0.00222638	yes	cytochrome P450 family-dependent fatty acid hydroxylase	histone deacetylase family protein
XLOC_005372	Medtr1g079520	S29	WT	OK	2.20221	0.907558	-1.27889	-2.66271	5e-05	0.00139569	yes	LRR receptor-like kinase	LRR receptor-like kinase
XLOC_033819	Medtr6g084590	S29	WT	OK	11.5359	4.75785	-1.27774	-3.08865	5e-05	0.00139569	yes	hypothetical protein	hypothetical protein
XLOC_021395	Medtr4g092590	S29	WT	OK	23.3367	9.63758	-1.27586	-3.83468	5e-05	0.00139569	yes	branched-chain amino acid aminotransferase	branched-chain amino acid aminotransferase
XLOC_038118	Medtr7g090970	S24	WT	OK	8.33656	3.447	-1.27411	-2.49126	5e-05	0.00222638	yes	glycerol-3-phosphate dehydrogenase	glycerol-3-phosphate dehydrogenase
XLOC_014942	Medtr3g097010	S24	WT	OK	6.53296	2.70154	-1.27395	-2.25266	0.00015	0.00580124	yes	CBS/octicosapeptide/phox/Bemp1 (PB1) domain protein	CBS/octicosapeptide/phox/Bemp1 (PB1) domain protein
XLOC_016590	Medtr3g049330	S29	WT	OK	1.43722	0.594453	-1.27364	-2.00829	0.00185	0.0270913	yes	Pmr5/Cas1p GDSL/SGNH-like acyl-esterase family protein	glycerol-3-phosphate acyltransferase
XLOC_022471	Medtr4g128750	S29	WT	OK	165.77	68.6586	-1.27167	-4.22369	5e-05	0.00139569	yes	CAP, cysteine-rich secretory protein, antigen 5	CAP, cysteine-rich secretory protein, antigen 5
XLOC_030848	Medtr5g061860	S29	WT	OK	1.21626	0.504042	-1.27083	-2.06657	0.00065	0.0119628	yes	sulfate/bicarbonate/oxalate exchanger and transporter sat-1	sulfate/bicarbonate/oxalate exchanger and transporter sat-1
XLOC_044482	Medtr8g093550,Medtr8g093560	S29	WT	OK	4.18184	1.73557	-1.26873	-3.01309	5e-05	0.00139569	yes	#N/A	cysteine desulfurylase
XLOC_044165	Medtr8g078480	S24	WT	OK	7.02552	2.9166	-1.26832	-2.65612	5e-05	0.00222638	yes	BEL1-related homeotic protein	BEL1-related homeotic protein
XLOC_042876	Medtr8g030590	S24	WT	OK	2.41238	1.00191	-1.2677	-2.02907	0.00095	0.026934	yes	cytochrome P450 family 94 protein	cytochrome P450 family 94 protein
XLOC_023693	Medtr4g049730	S29	WT	OK	1.49201	0.61973	-1.26755	-1.93387	0.0017	0.0252523	yes	MAP kinase kinase kinase	MAP kinase kinase kinase
XLOC_034975	Medtr6g045403	S29	WT	OK	71.6238	29.7749	-1.26634	-3.69472	5e-05	0.00139569	yes	Kunitz type trypsin inhibitor / Alpha-fucosidase	Kunitz type trypsin inhibitor / Alpha-fucosidase
XLOC_041870	Medtr7g114340	S29	WT	OK	3.86156	1.60669	-1.26509	-2.90056	5e-05	0.00139569	yes	esterase/lipase/thioesterase-like protein	esterase/lipase/thioesterase-like protein
XLOC_019835	Medtr4g033150,Medtr4g033200	S29	WT	OK	94.7575	39.4394	-1.2646	-2.43778	5e-05	0.00139569	yes	#N/A	isoflavone-7-O-methyltransferase
XLOC_042836	Medtr8g031070	S29	WT	OK	12.7413	5.30733	-1.26346	-3.22713	5e-05	0.00139569	yes	oxidoreductase/ferric-chelate reductase	oxidoreductase/ferric-chelate reductase
XLOC_029859	Medtr5g022870	S29	WT	OK	8.60204	3.58607	-1.26227	-2.1133	0.0006	0.0111656	yes	peroxidase family protein	peroxidase family protein
XLOC_016369	Medtr3g435540	S24	WT	OK	9.10966	3.80131	-1.2609	-2.31034	0.0001	0.00414743	yes	GDSL-like lipase/acylhydrolase	histone deacetylase family protein
XLOC_002126	Medtr1g081850	S29	WT	OK	0.666338	0.2781	-1.26065	-1.96791	0.0011	0.0180292	yes	hypothetical protein	hypothetical protein
XLOC_023059	Medtr4g415290	S24	WT	OK	15.036	6.27986	-1.25962	-2.75083	5e-05	0.00222638	yes	glycerol-3-phosphate acyltransferase	F-box/ankyrin repeat SKIP35-like protein
XLOC_004060	Medtr1g034360	S24	WT	OK	5.99287	2.50461	-1.25866	-2.32951	0.00035	0.0118706	yes	long-chain fatty acyl CoA ligase	long-chain fatty acyl CoA ligase
XLOC_035661	Medtr6g084430	S29	WT	OK	5.80636	2.42694	-1.2585	-2.6798	5e-05	0.00139569	yes	NAC transcription factor-like protein	NAC transcription factor-like protein
XLOC_025961	Medtr4g127120	S29	WT	OK	10.8832	4.5499	-1.2582	-2.99037	5e-05	0.00139569	yes	plant intracellular ras-group-related LRR protein	plant intracellular ras-group-related LRR protein
XLOC_037743	Medtr7g082110	S29	WT	OK	0.720998	0.301426	-1.25819	-1.87447	0.0027	0.0361504	yes	receptor-like kinase, putative	receptor-like kinase, putative
XLOC_037848	Medtr7g085180	S29	WT	OK	286.248	119.672	-1.25818	-4.34758	5e-05	0.00139569	yes	Nod factor-binding lectin-nucleotide phosphohydrolase	Nod factor-binding lectin-nucleotide phosphohydrolase
XLOC_000197	Medtr1g014320	S29	WT	OK	11.9566	5.01263	-1.25417	-3.43776	5e-05	0.00139569	yes	NADP-dependent glyceraldehyde-3-phosphate dehydrogenase	histidine kinase cytokinin receptor
XLOC_040847	Medtr7g084620	S29	WT	OK	4.8642	2.04123	-1.25277	-2.51909	5e-05	0.00139569	yes	salicylic acid carboxyl methyltransferase	salicylic acid carboxyl methyltransferase
XLOC_047148	Medtr8g089670	S29	WT	OK	9.64971	4.04951	-1.25274	-3.30768	5e-05	0.00139569	yes	E3 ubiquitin-protein ligase RGLG2-like protein	E3 ubiquitin-protein ligase RGLG2-like protein
XLOC_018120	Medtr3g093400	S29	WT	OK	21.1016	8.86759	-1.25074	-3.22466	5e-05	0.00139569	yes	response to low sulfur protein, putative	response to low sulfur protein, putative
XLOC_030359	Medtr5g037950	S29	WT	OK	74.3565	31.2507	-1.25057	-3.57229	5e-05	0.00139569	yes	thioredoxin	thioredoxin
XLOC_011615	Medtr2g084110	S29	WT	OK	6.39965	2.68983	-1.25048	-2.51692	0.0001	0.00255194	yes	lignin biosynthetic peroxidase	lignin biosynthetic peroxidase
XLOC_008792	Medtr2g082590	S29	WT	OK	129.153	54.2872	-1.2504	-3.94167	5e-05	0.00139569	yes	thioredoxin	thioredoxin
XLOC_031862	Medtr5g091530,Medtr5g091550	S24	WT	OK	10.9655	4.6157	-1.24836	-1.58591	0.0019	0.0478826	yes	#N/A	ubiquitin carboxyl-terminal hydrolase
XLOC_003143	Medtr1g112980	S24	WT	OK	17.1621	7.22421	-1.24832	-2.77225	5e-05	0.00222638	yes	MFS transporter	MFS transporter
XLOC_021679	Medtr4g100600	S29	WT	OK	168.761	71.1877	-1.24528	-3.98352	5e-05	0.00139569	yes	2OG-Fe(II) oxygenase family oxidoreductase	2OG-Fe(II) oxygenase family oxidoreductase
XLOC_014570	Medtr3g086910	S29	WT	OK	43.1045	18.1935	-1.24441	-4.06143	5e-05	0.00139569	yes	G protein coupled receptor	linoleate 13S-lipoxygenase 2-1, related protein
XLOC_020566	Medtr4g065113	S29	WT	OK	546.592	231.242	-1.24106	-2.02025	0.00105	0.0174068	yes	extensin-like region protein	extensin-like region protein
XLOC_014173	Medtr3g074380,Medtr3g074390,Medtr3g074400	S29	WT	OK	71.3179	30.1722	-1.24105	-4.0883	5e-05	0.00139569	yes	#N/A	sugar porter (SP) family MFS transporter
XLOC_045446	Medtr8g022950	S29	WT	OK	12.0075	5.08239	-1.24036	-2.12887	0.0005	0.009652	yes	DUF581 family protein	DUF581 family protein
XLOC_040312	Medtr7g067380	S29	WT	OK	1.23322	0.522343	-1.23936	-1.96164	0.00095	0.0160679	yes	glycerol-3-phosphate acyltransferase	glycerol-3-phosphate acyltransferase
XLOC_007551	Medtr2g033630	S24	WT	OK	18.6873	7.91889	-1.23869	-1.96068	0.00045	0.0146681	yes	plant invertase/pectin methylesterase inhibitor	plant invertase/pectin methylesterase inhibitor
XLOC_039122	Medtr7g011470	S29	WT	OK	22.3373	9.46685	-1.2385	-3.4222	5e-05	0.00139569	yes	UDP-glucosyltransferase family protein	UDP-glucosyltransferase family protein
XLOC_036084	Medtr7g006450	S24	WT	OK	2.22964	0.945427	-1.23777	-2.14773	0.0004	0.0133378	yes	leucyl-tRNA synthetase	leucyl-tRNA synthetase
XLOC_015186	Medtr3g104920	S24	WT	OK	5.51576	2.34014	-1.23697	-2.23365	0.00045	0.0146681	yes	mechanosensitive ion channel family protein	mechanosensitive ion channel family protein
XLOC_005583	Medtr1g085680	S24	WT	OK	35.6312	15.1448	-1.23431	-2.96412	5e-05	0.00222638	yes	cytochrome P450 family 709 protein	carbohydrate-binding X8 domain protein
XLOC_048880	Medtr0097s0070	S24	WT	OK	23.9999	10.2097	-1.23308	-2.40299	5e-05	0.00222638	yes	CASP POPTRDRAFT-like protein	#N/A
XLOC_033787	Medtr6g083780	S29	WT	OK	0.898505	0.382593	-1.23172	-1.82805	0.00345	0.0436364	yes	receptor-like kinase	calmodulin-binding-like protein
XLOC_000354	Medtr1g018750	S29	WT	OK	5.82964	2.48316	-1.23123	-2.61876	5e-05	0.00139569	yes	carbohydrate esterase plant-like protein	carbohydrate esterase plant-like protein
XLOC_015482	Medtr3g114530	S29	WT	OK	2.06942	0.882689	-1.22925	-2.21273	0.00035	0.00726668	yes	nucleoredoxin, putative	nucleoredoxin, putative
XLOC_029429	Medtr5g006940	S24	WT	OK	20.6335	8.83726	-1.22332	-2.3126	0.00015	0.00580124	yes	Lipid transfer protein	Lipid transfer protein
XLOC_030276	Medtr5g035550,Medtr5g035560,Medtr5g035580	S29	WT	OK	16.8438	7.2158	-1.22298	-3.13283	5e-05	0.00139569	yes	#N/A	transmembrane protein, putative
XLOC_030649	Medtr5g045250	S24	WT	OK	7.30513	3.13138	-1.22211	-2.22717	0.0003	0.0104016	yes	cytochrome P450 family protein	cytochrome P450 family protein
XLOC_038097	Medtr7g090410	S24	WT	OK	14.5584	6.24609	-1.22082	-2.18652	0.0005	0.0158934	yes	transcription factor, putative	hypothetical protein
XLOC_015410	Medtr3g111650	S29	WT	OK	7.10082	3.05175	-1.21835	-2.38485	0.0001	0.00255194	yes	hypothetical protein	hypothetical protein
XLOC_038839	Medtr7g115650	S29	WT	OK	11.7915	5.06781	-1.21831	-2.82226	5e-05	0.00139569	yes	myb transcription factor	myb transcription factor
XLOC_035734	Medtr6g084430	S24	WT	OK	5.61033	2.41138	-1.21823	-1.89793	0.00075	0.0223094	yes	NAC transcription factor-like protein	NAC transcription factor-like protein
XLOC_043254	Medtr8g051640	S29	WT	OK	0.766145	0.330273	-1.21396	-1.84102	0.00355	0.0445638	yes	cysteine-rich RLK (receptor-like kinase) protein	MADS-box transcription factor family protein
XLOC_040249	Medtr7g065080	S29	WT	OK	6.23153	2.68768	-1.21323	-2.79987	5e-05	0.00139569	yes	peptide/nitrate transporter plant	peptide/nitrate transporter plant
XLOC_041278	Medtr7g096980	S29	WT	OK	2.94648	1.27165	-1.21229	-2.77006	5e-05	0.00139569	yes	LRR receptor-like kinase family protein	LRR receptor-like kinase family protein
XLOC_041957	Medtr7g117200	S29	WT	OK	3.00848	1.29968	-1.21087	-2.08493	0.00135	0.0212295	yes	WRKY family transcription factor	WRKY family transcription factor
XLOC_012115	Medtr2g100440	S29	WT	OK	7.30984	3.16463	-1.20781	-1.92969	0.0015	0.0230705	yes	hypothetical protein	hypothetical protein
XLOC_024450	Medtr4g075110	S24	WT	OK	5.85167	2.53547	-1.2066	-2.08015	0.0007	0.0210813	yes	cytochrome P450 family protein	cytochrome P450 family protein
XLOC_024783	Medtr4g087810,Medtr4g087830	S29	WT	OK	203.48	88.2251	-1.20563	-4.01211	5e-05	0.00139569	yes	#N/A	ferrochelatase
XLOC_050201	Medtr1034s0010	S24	WT	OK	36.6559	15.9097	-1.20414	-2.2308	0.00045	0.0146681	yes	glucose-6-phosphate 1-dehydrogenase	#N/A
XLOC_039288	Medtr7g417750	S29	WT	OK	28.2848	12.282	-1.20348	-3.23537	5e-05	0.00139569	yes	allene oxide cyclase	hypothetical protein
XLOC_028605	Medtr5g081960	S29	WT	OK	47.6089	20.7102	-1.20089	-4.0022	5e-05	0.00139569	yes	HXXXD-type acyl-transferase family protein	HXXXD-type acyl-transferase family protein
XLOC_011678	Medtr2g084585	S24	WT	OK	12.0572	5.2464	-1.2005	-2.27701	0.00025	0.00885122	yes	GDSL-like lipase/acylhydrolase	GDSL-like lipase/acylhydrolase
XLOC_029298	Medtr5g005480	S29	WT	OK	2.96254	1.28963	-1.19988	-2.57245	5e-05	0.00139569	yes	cysteine-rich receptor-kinase-like protein	cysteine-rich receptor-kinase-like protein
XLOC_001329	Medtr1g052640	S29	WT	OK	29.3675	12.7853	-1.19974	-3.90521	5e-05	0.00139569	yes	stress up-regulated Nod 19 protein	stress up-regulated Nod 19 protein
XLOC_019310	Medtr4g011790	S29	WT	OK	27.3196	11.9061	-1.19823	-3.80861	5e-05	0.00139569	yes	fatty acyl-CoA synthetase family protein	fatty acyl-CoA synthetase family protein
XLOC_041375	Medtr7g100320	S29	WT	OK	2.54939	1.11219	-1.19676	-2.03342	0.0011	0.0180292	yes	glutathione S-transferase	endoplasmic reticulum [ER]-type calcium ATPase, putative
XLOC_003695	Medtr1g022420	S29	WT	OK	1.57414	0.687156	-1.19585	-1.84321	0.0032	0.0412185	yes	ornithine carbamoyltransferase	ornithine carbamoyltransferase
XLOC_024186	Medtr4g068457	S29	WT	OK	1.85724	0.811612	-1.1943	-2.16285	0.0003	0.0063811	yes	transducin/WD40 repeat protein	transducin/WD40 repeat protein
XLOC_046019	Medtr8g045490	S29	WT	OK	161.986	70.8008	-1.19403	-3.70956	5e-05	0.00139569	yes	pathogenesis-related protein bet V I family protein	pathogenesis-related protein bet V I family protein
XLOC_035142	Medtr6g059410,Medtr6g059530	S29	WT	OK	460.562	201.411	-1.19325	-4.12494	5e-05	0.00139569	yes	#N/A	Kunitz type trypsin inhibitor / Alpha-fucosidase
XLOC_027276	Medtr5g031030	S29	WT	OK	3.66463	1.60437	-1.19166	-2.03182	0.0011	0.0180292	yes	legume lectin family protein	legume lectin family protein
XLOC_025512	Medtr4g112440	S29	WT	OK	10.6862	4.6912	-1.18772	-2.44705	5e-05	0.00139569	yes	eukaryotic translation initiation factor 5A	DnaJ heat shock amino-terminal domain protein
XLOC_027634	Medtr5g043660	S29	WT	OK	6.68456	2.93764	-1.18618	-2.535	0.00015	0.00357973	yes	nodulin-like protein, putative	nodulin-like protein, putative
XLOC_001433	Medtr1g054935,Medtr1g054960	S29	WT	OK	5.1521	2.26496	-1.18567	-2.79155	5e-05	0.00139569	yes	#N/A	white-brown-complex ABC transporter family protein
XLOC_043782	Medtr8g068890	S29	WT	OK	1.68709	0.741909	-1.18522	-2.00991	0.0012	0.0193614	yes	dicarboxylate carrier protein	MADS-box transcription factor family protein
XLOC_007480	Medtr2g031560,Medtr2g031590	S29	WT	OK	43.737	19.2394	-1.18479	-3.65756	5e-05	0.00139569	yes	#N/A	reticuline oxidase-like protein
XLOC_002287	Medtr1g086390	S29	WT	OK	27.9283	12.2941	-1.18376	-3.60797	5e-05	0.00139569	yes	polygalacturonase/glycoside hydrolase family protein	carbohydrate-binding X8 domain protein
XLOC_002812	Medtr1g103080	S29	WT	OK	6.25549	2.75542	-1.18285	-2.2108	0.0001	0.00255194	yes	LRR amino-terminal domain protein	carbohydrate-binding X8 domain protein
XLOC_041966	Medtr7g117415	S29	WT	OK	12.99	5.72587	-1.18184	-3.13693	5e-05	0.00139569	yes	ubiquitin ligase SINAT3	ubiquitin ligase SINAT3
XLOC_044118	Medtr8g079050	S29	WT	OK	20.1434	8.88459	-1.18093	-3.24328	5e-05	0.00139569	yes	GDSL-like lipase/acylhydrolase	GDSL-like lipase/acylhydrolase
XLOC_029070	Medtr5g094580	S29	WT	OK	3985.58	1761.67	-1.17784	-1.95005	0.0018	0.0264662	yes	transmembrane protein, putative	transmembrane protein, putative
XLOC_014809	Medtr3g094040,Medtr3g094060	S29	WT	OK	67.7772	29.9665	-1.17745	-3.68255	5e-05	0.00139569	yes	#N/A	expansin A10
XLOC_007482	Medtr2g031600	S29	WT	OK	20.1308	8.9075	-1.17631	-3.10439	5e-05	0.00139569	yes	FAD-binding berberine family protein	FAD-binding berberine family protein
XLOC_001197	Medtr1g048990	S24	WT	OK	28.7787	12.735	-1.1762	-2.63077	5e-05	0.00222638	yes	superoxide dismutase	superoxide dismutase
XLOC_042931	Medtr8g036105	S29	WT	OK	5.86665	2.59857	-1.17482	-2.33386	0.00035	0.00726668	yes	lateral organ boundaries (LOB) domain protein	lateral organ boundaries (LOB) domain protein
XLOC_010550	Medtr2g036310,Medtr2g036320	S29	WT	OK	24.3748	10.8178	-1.17198	-3.11228	5e-05	0.00139569	yes	#N/A	core histone H2A/H2B/H3/H4
XLOC_008201	Medtr2g055940	S29	WT	OK	331.116	147.301	-1.16857	-4.07847	5e-05	0.00139569	yes	caffeic acid O-methyltransferase	RNA recognition motif 2 in plant MEI2-like protein
XLOC_023633	Medtr4g044110	S24	WT	OK	6.0276	2.6854	-1.16645	-2.03765	0.00065	0.0198223	yes	cytokinin oxidase/dehydrogenase-like protein	hypothetical protein
XLOC_032661	Medtr6g017205	S24	WT	OK	9.61639	4.28444	-1.16639	-2.13704	0.0003	0.0104016	yes	FAD-binding berberine family protein	FAD-binding berberine family protein
XLOC_024066	Medtr4g063975	S29	WT	OK	106.265	47.513	-1.16128	-3.65971	5e-05	0.00139569	yes	expansin A10	expansin A10
XLOC_011232	Medtr2g068760	S29	WT	OK	4.88974	2.18702	-1.16079	-2.26584	0.00015	0.00357973	yes	LOB domain protein	LOB domain protein
XLOC_040938	Medtr7g087570	S29	WT	OK	71.6265	32.0379	-1.16071	-3.8475	5e-05	0.00139569	yes	serine hydrolase	serine hydrolase
XLOC_040657	Medtr7g079080	S29	WT	OK	1.84004	0.823111	-1.16058	-2.02121	0.00105	0.0174068	yes	1-aminocyclopropane-1-carboxylate synthase	glutaredoxin family protein
XLOC_035528	Medtr6g078040,Medtr6g078070,Medtr6g078100	S29	WT	OK	342.499	153.225	-1.16044	-3.91617	5e-05	0.00139569	yes	#N/A	disease resistance protein (TIR-NBS-LRR class)
XLOC_024013	Medtr4g062330	S29	WT	OK	8.04141	3.59818	-1.16018	-3.01363	5e-05	0.00139569	yes	exocyst subunit exo70 family protein	exocyst subunit exo70 family protein
XLOC_045334	Medtr8g018420	S29	WT	OK	14.6809	6.57057	-1.15985	-3.46702	5e-05	0.00139569	yes	seed linoleate 9S-lipoxygenase	seed linoleate 9S-lipoxygenase
XLOC_020235	Medtr4g053185	S29	WT	OK	25.8073	11.5593	-1.15872	-2.63386	0.0001	0.00255194	yes	hypothetical protein	2Fe-2S ferredoxin superfamily protein
XLOC_002789	Medtr1g102500	S29	WT	OK	0.593102	0.265992	-1.1569	-1.74508	0.004	0.0492449	yes	LRR receptor-like kinase family protein	carbohydrate-binding X8 domain protein
XLOC_027771	Medtr5g049280	S29	WT	OK	9.70805	4.35476	-1.15659	-2.82319	5e-05	0.00139569	yes	peroxidase family protein	peroxidase family protein
XLOC_039112	Medtr7g011060	S29	WT	OK	85.6508	38.5779	-1.15069	-3.61115	5e-05	0.00139569	yes	expansin A10	expansin A10
XLOC_031332	Medtr5g078210	S29	WT	OK	2.69954	1.21709	-1.14928	-1.96207	0.00155	0.0235889	yes	GDSL-like lipase/acylhydrolase	GDSL-like lipase/acylhydrolase
XLOC_042889	Medtr8g031070	S24	WT	OK	11.708	5.28021	-1.14882	-2.11485	0.00025	0.00885122	yes	oxidoreductase/ferric-chelate reductase	oxidoreductase/ferric-chelate reductase
XLOC_041847	Medtr7g112360	S24	WT	OK	13.7475	6.20137	-1.14852	-2.19147	0.00045	0.0146681	yes	chaperone DnaJ domain protein	chaperone DnaJ domain protein
XLOC_040409	Medtr7g070510	S29	WT	OK	4.14365	1.87007	-1.14781	-2.59292	5e-05	0.00139569	yes	protein phosphatase 2C-like protein	protein phosphatase 2C-like protein
XLOC_042305	Medtr8g010320	S29	WT	OK	8.7552	3.9544	-1.14668	-2.02794	0.00155	0.0235889	yes	Defensin-like protein	Defensin-like protein
XLOC_043801	Medtr8g067590	S24	WT	OK	188.623	85.2005	-1.14657	-3.15178	5e-05	0.00222638	yes	hydroxyproline-rich glycoprotein family protein, putative	MADS-box transcription factor family protein
XLOC_025397	Medtr4g107270	S29	WT	OK	18.9025	8.53875	-1.14648	-2.75357	5e-05	0.00139569	yes	hypothetical protein	hypothetical protein
XLOC_039582	Medtr7g027175	S24	WT	OK	14.4391	6.54239	-1.14209	-2.49221	5e-05	0.00222638	yes	omega-hydroxypalmitate O-feruloyl transferase	omega-hydroxypalmitate O-feruloyl transferase
XLOC_044589	Medtr8g095130,Medtr8g095140	S24	WT	OK	14.7564	6.69348	-1.14051	-2.41582	5e-05	0.00222638	yes	#N/A	MAC/perforin domain protein
XLOC_016121	Medtr3g026290,Medtr3g026330	S29	WT	OK	6.39639	2.9031	-1.13966	-1.84178	0.0024	0.0331136	yes	#N/A	leguminosin proline-rich group669 secreted peptide
XLOC_041478	Medtr7g103180	S29	WT	OK	2.94305	1.33608	-1.1393	-2.36511	0.00015	0.00357973	yes	wall-associated receptor kinase-like protein	wall-associated receptor kinase-like protein
XLOC_030372	Medtr5g038280	S29	WT	OK	91.0414	41.3359	-1.13913	-3.70824	5e-05	0.00139569	yes	homeobox leucine zipper family protein	homeobox leucine zipper family protein
XLOC_005423	Medtr1g080800,Medtr1g080810,Medtr1g080820	S29	WT	OK	8.21455	3.74094	-1.13478	-2.13691	0.00075	0.0132636	yes	#N/A	Chitinase / Hevein / PR-4 / Wheatwin2
XLOC_012811	Medtr3g024250	S29	WT	OK	117.011	53.2975	-1.13451	-3.16829	5e-05	0.00139569	yes	epoxide hydrolase	epoxide hydrolase
XLOC_001940	Medtr1g075153	S29	WT	OK	9.29383	4.2355	-1.13374	-3.03152	5e-05	0.00139569	yes	sieve element occlusion protein	hypothetical protein
XLOC_014753	Medtr3g092490	S29	WT	OK	2.27583	1.03798	-1.13261	-1.79705	0.0034	0.0431044	yes	RNA-binding (RRM/RBD/RNP motif) family protein	RNA-binding (RRM/RBD/RNP motif) family protein
XLOC_004723	Medtr1g057020	S29	WT	OK	21.8404	9.97085	-1.13121	-3.20567	5e-05	0.00139569	yes	lysine decarboxylase family protein	hypothetical protein
XLOC_048630	Medtr0062s0020	S29	WT	OK	60.1906	27.5171	-1.12921	-3.69973	5e-05	0.00139569	yes	glycoside hydrolase family 18 protein	#N/A
XLOC_018875	Medtr3g114890	S29	WT	OK	28.706	13.1334	-1.12812	-3.30468	5e-05	0.00139569	yes	lysine/ornithine decarboxylase	lysine/ornithine decarboxylase
XLOC_016972	Medtr3g463590	S29	WT	OK	67.1062	30.7055	-1.12795	-3.40444	5e-05	0.00139569	yes	Kunitz type trypsin inhibitor / Alpha-fucosidase	histone deacetylase family protein
XLOC_030907	Medtr5g464760,Medtr5g464810	S29	WT	OK	2.79711	1.27991	-1.1279	-2.11992	0.0005	0.009652	yes	#N/A	UTP-glucose-1-phosphate uridylyltransferase
XLOC_026439	Medtr5g007640	S29	WT	OK	92.6052	42.3942	-1.12722	-3.9356	5e-05	0.00139569	yes	4-coumarate:CoA ligase-like protein	4-coumarate:CoA ligase-like protein
XLOC_039525	Medtr7g027960,Medtr7g028020	S29	WT	OK	1.21264	0.555363	-1.12664	-1.79118	0.00325	0.0417141	yes	#N/A	cytochrome P450 family flavone synthase
XLOC_026130	Medtr4g132260,Medtr4g132270	S29	WT	OK	16.4262	7.52452	-1.12633	-2.89723	5e-05	0.00139569	yes	#N/A	lactoylglutathione lyase-like protein
XLOC_009840	Medtr2g014400	S29	WT	OK	26.16	11.9965	-1.12475	-3.09502	5e-05	0.00139569	yes	transmembrane protein, putative	transmembrane protein, putative
XLOC_005968	Medtr1g099400	S29	WT	OK	2.58144	1.18428	-1.12416	-2.33863	0.0001	0.00255194	yes	G-type lectin S-receptor-like Serine/Threonine-kinase plant	carbohydrate-binding X8 domain protein
XLOC_003942	Medtr1g031200,Medtr1g031280,Medtr1g031340,Medtr1g031400,Medtr1g031430,Medtr1g031520,Medtr1g031530,Medtr1g031560	S29	WT	OK	41.0659	18.8697	-1.12187	-2.18618	0.0006	0.0111656	yes	#N/A	receptor-like kinase
XLOC_017986	Medtr3g088815	S29	WT	OK	5.03668	2.31511	-1.12139	-2.2753	5e-05	0.00139569	yes	hypothetical protein	linoleate 13S-lipoxygenase 2-1, related protein
XLOC_035790	Medtr6g088475	S29	WT	OK	156.679	72.072	-1.1203	-3.77144	5e-05	0.00139569	yes	polyketide cyclase/dehydrase and lipid transporter	polyketide cyclase/dehydrase and lipid transporter
XLOC_047647	Medtr8g103030	S24	WT	OK	332.862	153.235	-1.11918	-2.74298	5e-05	0.00222638	yes	auxin-responsive AUX/IAA family protein	ribulose bisphosphate carboxylase large chain
XLOC_004101	Medtr1g036460,Medtr1g036490,Medtr1g036510	S29	WT	OK	17.8138	8.20387	-1.11862	-2.96156	5e-05	0.00139569	yes	#N/A	caffeic acid O-methyltransferase
XLOC_035797	Medtr6g088670	S29	WT	OK	21.3491	9.83294	-1.11848	-3.59397	5e-05	0.00139569	yes	ABC transporter B family protein	ABC transporter B family protein
XLOC_011661	Medtr2g084855	S29	WT	OK	10.5624	4.87471	-1.11555	-2.52869	5e-05	0.00139569	yes	phytosulfokine precursor protein	phytosulfokine precursor protein
XLOC_011676	Medtr2g086070	S29	WT	OK	8.71104	4.02399	-1.11422	-2.51017	0.0001	0.00255194	yes	gland-specific fatty acyl-CoA reductase	gland-specific fatty acyl-CoA reductase
XLOC_024746	Medtr4g086510	S29	WT	OK	14.5241	6.71606	-1.11277	-2.85515	5e-05	0.00139569	yes	CXE carboxylesterase	CXE carboxylesterase
XLOC_020480	Medtr4g060790	S24	WT	OK	11.2762	5.22257	-1.11045	-2.14046	0.00025	0.00885122	yes	defects in morphology protein 1 precursor	defects in morphology protein 1 precursor
XLOC_027849	Medtr5g049280	S24	WT	OK	9.39738	4.35394	-1.10994	-2.03163	0.00105	0.0291616	yes	peroxidase family protein	peroxidase family protein
XLOC_015408	Medtr3g111610	S29	WT	OK	7.96106	3.68988	-1.10939	-2.43349	0.00015	0.00357973	yes	GNS1/SUR4 membrane family protein	GNS1/SUR4 membrane family protein
XLOC_021511	Medtr4g094588	S29	WT	OK	10.2408	4.74943	-1.10851	-2.82356	5e-05	0.00139569	yes	WRKY family transcription factor	WRKY family transcription factor
XLOC_018571	Medtr3g106620	S29	WT	OK	4.004	1.85923	-1.10673	-1.87662	0.00175	0.025836	yes	Kunitz type trypsin inhibitor	Kunitz type trypsin inhibitor
XLOC_042810	Medtr8g028780,Medtr8g028795	S29	WT	OK	38.6753	17.997	-1.10366	-3.38173	5e-05	0.00139569	yes	#N/A	oxidoreductase/ferric-chelate reductase
XLOC_046457	Medtr8g064200	S29	WT	OK	29.852	13.8972	-1.10304	-3.15543	5e-05	0.00139569	yes	flavonol synthase/flavanone 3-hydroxylase	MADS-box transcription factor family protein
XLOC_032819	Medtr6g033615,Medtr6g033625,Medtr6g033660	S29	WT	OK	21.7061	10.1099	-1.10234	-3.16449	5e-05	0.00139569	yes	#N/A	UDP-glucosyltransferase family protein
XLOC_037849	Medtr7g085200	S29	WT	OK	7.23897	3.37338	-1.10159	-2.70582	5e-05	0.00139569	yes	Nod factor-binding lectin-nucleotide phosphohydrolase	Nod factor-binding lectin-nucleotide phosphohydrolase
XLOC_015489	Medtr3g114840	S29	WT	OK	3.36602	1.56959	-1.10066	-2.53947	5e-05	0.00139569	yes	phospholipase D alpha 1	phospholipase D alpha 1
XLOC_009586	Medtr2g005130	S24	WT	OK	16.5995	7.74485	-1.09983	-2.47493	5e-05	0.00222638	yes	peptide/nitrate transporter	peptide/nitrate transporter
XLOC_005287	Medtr1g076490	S29	WT	OK	6.17365	2.88047	-1.09982	-1.88614	0.00175	0.025836	yes	hypothetical protein	DUF640 family protein
XLOC_025749	Medtr4g119410	S29	WT	OK	197.586	92.2752	-1.09846	-3.49902	5e-05	0.00139569	yes	2OG-Fe(II) oxygenase family oxidoreductase	2OG-Fe(II) oxygenase family oxidoreductase
XLOC_024760	Medtr4g087090	S29	WT	OK	3.67951	1.71855	-1.09832	-2.08514	0.00045	0.00888423	yes	senescence-associated nodulin	senescence-associated nodulin
XLOC_014749	Medtr3g092435	S29	WT	OK	13.3025	6.21596	-1.09765	-2.15501	0.0003	0.0063811	yes	transmembrane protein, putative	transmembrane protein, putative
XLOC_026197	Medtr4g132400	S24	WT	OK	94.8969	44.3473	-1.09751	-2.98328	5e-05	0.00222638	yes	C4-dicarboxylate transporter/malic acid protein	C4-dicarboxylate transporter/malic acid protein
XLOC_022178	Medtr4g117390	S24	WT	OK	24.1112	11.2714	-1.09704	-2.0474	0.00085	0.0245138	yes	endo-1,3-1,4-beta-D-glucanase-like protein	endo-1,3-1,4-beta-D-glucanase-like protein
XLOC_002895	Medtr1g105710	S29	WT	OK	6.24055	2.91768	-1.09685	-2.72642	5e-05	0.00139569	yes	cysteine-rich receptor-kinase-like protein	carbohydrate-binding X8 domain protein
XLOC_026928	Medtr5g018990,Medtr5g019010	S24	WT	OK	29.9222	14.0085	-1.09492	-2.44295	0.0002	0.00731899	yes	#N/A	cytochrome P450 family 71 protein
XLOC_014193	Medtr3g074070	S24	WT	OK	46.8135	21.9258	-1.0943	-2.8372	5e-05	0.00222638	yes	transducin/WD40 repeat protein	transducin/WD40 repeat protein
XLOC_022484	Medtr4g129200	S29	WT	OK	1.8541	0.869206	-1.09295	-1.95597	0.00095	0.0160679	yes	alpha-rhamnosidase-like protein	alpha-rhamnosidase-like protein
XLOC_012265	Medtr2g104940	S29	WT	OK	2.78893	1.31007	-1.09007	-2.23043	0.00025	0.00550634	yes	major intrinsic protein (MIP) family transporter	major intrinsic protein (MIP) family transporter
XLOC_007001	Medtr2g016110	S29	WT	OK	12.1414	5.71283	-1.08766	-2.60192	5e-05	0.00139569	yes	DUF640 family protein	DUF640 family protein
XLOC_031399	Medtr5g080580	S29	WT	OK	1.66767	0.785246	-1.08662	-1.97794	0.00095	0.0160679	yes	DUF296 domain protein	DUF296 domain protein
XLOC_006155	Medtr1g105730,Medtr1g105750,Medtr1g105755,Medtr1g105800,Medtr1g105820	S29	WT	OK	10.3614	4.88306	-1.08536	-2.28523	0.00015	0.00357973	yes	#N/A	carbohydrate-binding X8 domain protein
XLOC_043291	Medtr8g058250	S29	WT	OK	8.7659	4.13154	-1.08522	-3.2429	5e-05	0.00139569	yes	LRR receptor-like kinase	MADS-box transcription factor family protein
XLOC_005725	Medtr1g090450	S24	WT	OK	29.6341	13.9722	-1.0847	-2.20174	0.0003	0.0104016	yes	zinc finger, C3HC4 type (RING finger) protein	carbohydrate-binding X8 domain protein
XLOC_024127	Medtr4g064530	S24	WT	OK	38.3636	18.1035	-1.08347	-2.7081	5e-05	0.00222638	yes	laccase/diphenol oxidase family protein	laccase/diphenol oxidase family protein
XLOC_033425	Medtr6g065400	S29	WT	OK	2.35505	1.11201	-1.08259	-1.94445	0.0012	0.0193614	yes	carboxylesterase-like protein	carboxylesterase-like protein
XLOC_018604	Medtr3g106420,Medtr3g106430,Medtr3g106470,Medtr3g106480	S24	WT	OK	12.8162	6.05334	-1.08217	-2.18734	0.00015	0.00580124	yes	#N/A	SPFH/band 7/PHB domain membrane-associated family protein
XLOC_048231	Medtr0020s0120	S29	WT	OK	6.9449	3.28142	-1.08164	-2.15438	0.001	0.0166797	yes	terminal flower 1	#N/A
XLOC_000559	Medtr1g025950	S29	WT	OK	87.6381	41.4128	-1.08148	-3.72038	5e-05	0.00139569	yes	cinnamyl alcohol dehydrogenase-like protein	cinnamyl alcohol dehydrogenase-like protein
XLOC_021678	Medtr4g100590	S29	WT	OK	72.7434	34.3987	-1.08046	-3.41404	5e-05	0.00139569	yes	2OG-Fe(II) oxygenase family oxidoreductase	2OG-Fe(II) oxygenase family oxidoreductase
XLOC_008769	Medtr2g081500,Medtr2g081520	S29	WT	OK	5.63092	2.66367	-1.07995	-2.81175	5e-05	0.00139569	yes	#N/A	S-locus lectin kinase family protein
XLOC_046418	Medtr8g062760	S29	WT	OK	16.4879	7.80897	-1.0782	-1.78367	0.0029	0.0381924	yes	allene oxide cyclase	MADS-box transcription factor family protein
XLOC_018524	Medtr3g104400	S24	WT	OK	20.7832	9.84553	-1.07788	-2.30975	5e-05	0.00222638	yes	ZIP zinc/iron transport family protein	ZIP zinc/iron transport family protein
XLOC_028602	Medtr5g081790,Medtr5g081810	S29	WT	OK	7.18894	3.41001	-1.076	-2.45958	0.0001	0.00255194	yes	#N/A	laccase/diphenol oxidase family protein
XLOC_035687	Medtr6g086560	S29	WT	OK	11.7402	5.57025	-1.07565	-2.601	5e-05	0.00139569	yes	sigma factor sigb regulation protein rsbq protein, putative	sigma factor sigb regulation protein rsbq protein, putative
XLOC_002034	Medtr1g077930	S29	WT	OK	1.66325	0.789289	-1.07538	-1.83089	0.0028	0.0372367	yes	alpha/beta-hydrolase superfamily protein	alpha/beta-hydrolase superfamily protein
XLOC_029669	Medtr5g016320	S29	WT	OK	7.2162	3.42487	-1.07519	-2.66462	5e-05	0.00139569	yes	indole-3-acetic acid-amido synthetase	indole-3-acetic acid-amido synthetase
XLOC_029709	Medtr5g017670,Medtr5g017680	S29	WT	OK	201.964	95.9019	-1.07446	-3.66581	5e-05	0.00139569	yes	#N/A	patatin-like phospholipase
XLOC_008335	Medtr2g062600	S29	WT	OK	69.7072	33.1189	-1.07365	-3.08192	5e-05	0.00139569	yes	Lipid transfer protein	Lipid transfer protein
XLOC_015289	Medtr3g109280	S29	WT	OK	9.74374	4.63071	-1.07324	-2.09388	0.0006	0.0111656	yes	plant/F12B17-70 protein	plant/F12B17-70 protein
XLOC_000079	Medtr1g008740	S29	WT	OK	3.16568	1.50715	-1.07069	-2.12281	0.00095	0.0160679	yes	NAC transcription factor-like protein	NAC transcription factor-like protein
XLOC_037424	Medtr7g072630	S29	WT	OK	2.79245	1.3295	-1.07065	-1.97909	0.00215	0.0305973	yes	ovate transcriptional repressor	ovate transcriptional repressor
XLOC_029054	Medtr5g094250	S29	WT	OK	27.0519	12.884	-1.07015	-3.11234	5e-05	0.00139569	yes	pirin-like plant protein	pirin-like plant protein
XLOC_036457	Medtr7g022470	S24	WT	OK	16.1216	7.67927	-1.06995	-2.43502	5e-05	0.00222638	yes	four ACT domain ACT domain protein which protein	four ACT domain ACT domain protein which protein
XLOC_024528	Medtr4g079140	S29	WT	OK	7.988	3.80644	-1.06939	-2.80593	5e-05	0.00139569	yes	seven transmembrane MLO family protein	seven transmembrane MLO family protein
XLOC_004724	Medtr1g057110	S29	WT	OK	9.97567	4.75721	-1.0683	-2.07449	0.0007	0.0126894	yes	Kunitz type trypsin inhibitor / Alpha-fucosidase	Kunitz type trypsin inhibitor / Alpha-fucosidase
XLOC_029375	Medtr5g007550	S29	WT	OK	6.77937	3.23475	-1.0675	-2.64634	5e-05	0.00139569	yes	cytochrome P450 family 71 protein	cytochrome P450 family 71 protein
XLOC_017046	Medtr3g465870,Medtr3g465910,Medtr3g465930	S29	WT	OK	3.55155	1.69509	-1.06708	-1.91937	0.00135	0.0212295	yes	#N/A	histone deacetylase family protein
XLOC_044295	Medtr8g087740	S29	WT	OK	3.07465	1.46887	-1.06572	-2.57573	0.0002	0.00454806	yes	LRR receptor-like Serine/Threonine-kinase RFK1, putative	hypothetical protein
XLOC_023431	Medtr4g033015,Medtr4g033085	S29	WT	OK	41.1222	19.6528	-1.06518	-3.01067	5e-05	0.00139569	yes	#N/A	isoflavone-7-O-methyltransferase
XLOC_029848	Medtr5g022510	S29	WT	OK	11.054	5.28758	-1.06389	-2.58097	5e-05	0.00139569	yes	L-ascorbate peroxidase	L-ascorbate peroxidase
XLOC_037103	Medtr7g060460	S29	WT	OK	1.69903	0.813533	-1.06244	-1.81812	0.00255	0.0346765	yes	laccase/diphenol oxidase family protein	laccase/diphenol oxidase family protein
XLOC_046764	Medtr8g075830,Medtr8g075890	S29	WT	OK	87.6149	41.9732	-1.06171	-3.58627	5e-05	0.00139569	yes	#N/A	naringenin 3-dioxygenase (flavanone-3-hydroxylase)
XLOC_048469	Medtr0042s0190,Medtr0042s0230	S29	WT	OK	92.0729	44.1137	-1.06155	-2.69325	5e-05	0.00139569	yes	#N/A	#N/A
XLOC_038060	Medtr7g091370	S29	WT	OK	39.6688	19.0114	-1.06114	-3.40573	5e-05	0.00139569	yes	heat shock transcription factor	heat shock transcription factor
XLOC_046071	Medtr8g045300	S24	WT	OK	17.4829	8.38317	-1.06037	-1.83419	0.00145	0.0384091	yes	polyketide cyclase/dehydrase and lipid transporter	Ca2+-ATPase amino-terminal autoinhibitory domain protein
XLOC_041593	Medtr7g106830	S29	WT	OK	3.91127	1.87587	-1.06008	-2.23887	0.00025	0.00550634	yes	aspartate aminotransferase	aspartate aminotransferase
XLOC_002747	Medtr1g101390	S29	WT	OK	12.815	6.14633	-1.06003	-2.42397	0.0001	0.00255194	yes	F-box protein PP2-A13	carbohydrate-binding X8 domain protein
XLOC_032890	Medtr6g033660	S24	WT	OK	20.5795	9.87966	-1.05867	-2.4449	5e-05	0.00222638	yes	UDP-glucosyl transferase 88A1	UDP-glucosyl transferase 88A1
XLOC_024158	Medtr4g065113	S24	WT	OK	379.878	182.513	-1.05754	-2.26426	0.00025	0.00885122	yes	extensin-like region protein	extensin-like region protein
XLOC_044572	Medtr8g094740	S24	WT	OK	7.62149	3.66407	-1.05662	-2.26794	0.0002	0.00731899	yes	fatty acid amide hydrolase-like protein	fatty acid amide hydrolase-like protein
XLOC_045335	Medtr8g018430	S29	WT	OK	1.84137	0.885426	-1.05633	-2.15681	0.0003	0.0063811	yes	seed linoleate 9S-lipoxygenase	seed linoleate 9S-lipoxygenase
XLOC_015036	Medtr3g101410	S29	WT	OK	1.9613	0.94311	-1.05631	-1.94371	0.0013	0.0206526	yes	patatin-like phospholipase	patatin-like phospholipase
XLOC_017564	Medtr3g076950	S29	WT	OK	4.27848	2.05808	-1.0558	-1.90816	0.00185	0.0270913	yes	phloem specific protein	phloem specific protein
XLOC_037647	Medtr7g079010	S29	WT	OK	2.92543	1.40863	-1.05435	-1.84204	0.0023	0.0321837	yes	WRKY family transcription factor	transmembrane protein, putative
XLOC_011897	Medtr2g092930	S29	WT	OK	25.0947	12.124	-1.04951	-3.42623	5e-05	0.00139569	yes	phosphoenolpyruvate carboxylase	phosphoenolpyruvate carboxylase
XLOC_049921	Medtr0693s0050	S29	WT	OK	4.07005	1.96787	-1.04841	-2.01268	0.00065	0.0119628	yes	Myb/SANT-like DNA-binding domain protein	#N/A
XLOC_041670	Medtr7g108890,Medtr7g108900	S29	WT	OK	19.6153	9.48491	-1.04827	-2.92069	5e-05	0.00139569	yes	#N/A	pectinesterase/pectinesterase inhibitor
XLOC_005135	Medtr1g071720	S29	WT	OK	8.02996	3.8884	-1.04622	-1.91745	0.00155	0.0235889	yes	Lipid transfer protein	Lipid transfer protein
XLOC_008497	Medtr2g070310	S29	WT	OK	87.6737	42.461	-1.04601	-3.07006	5e-05	0.00139569	yes	nicotianamine synthase	hypothetical protein
XLOC_026700	Medtr5g014240	S29	WT	OK	1.01178	0.490407	-1.04484	-1.75414	0.0034	0.0431044	yes	cytochrome P450 family ent-kaurenoic acid oxidase	cytochrome P450 family ent-kaurenoic acid oxidase
XLOC_016354	Medtr3g436390	S29	WT	OK	30.4171	14.7454	-1.04462	-3.33857	5e-05	0.00139569	yes	flavonoid hydroxylase	histone deacetylase family protein
XLOC_025591	Medtr4g114710	S29	WT	OK	15.2237	7.39938	-1.04084	-2.89961	5e-05	0.00139569	yes	equilibrative nucleoside transporter 6	equilibrative nucleoside transporter 6
XLOC_041971	Medtr7g117475	S29	WT	OK	34.2865	16.674	-1.04004	-2.95148	5e-05	0.00139569	yes	phospholipid methyltransferase	phospholipid methyltransferase
XLOC_027003	Medtr5g022770	S29	WT	OK	11.8393	5.75862	-1.03979	-1.74749	0.00275	0.0366841	yes	anaphase-promoting complex subunit 11 RING-H2 finger protein	anaphase-promoting complex subunit 11 RING-H2 finger protein
XLOC_029241	Medtr5g098720	S29	WT	OK	7.44182	3.62016	-1.0396	-2.8413	5e-05	0.00139569	yes	phenylalanine ammonia-lyase-like protein	phenylalanine ammonia-lyase-like protein
XLOC_045647	Medtr8g030880	S29	WT	OK	19.3107	9.39407	-1.03958	-2.80161	5e-05	0.00139569	yes	gibberellin 2-beta-dioxygenase	gibberellin 2-beta-dioxygenase
XLOC_040087	Medtr7g058790	S29	WT	OK	69.9535	34.0357	-1.03935	-3.11976	5e-05	0.00139569	yes	Clavata3/ESR (CLE) gene family member MtCLE06	F-box associated protein
XLOC_008669	Medtr2g078350	S29	WT	OK	55.5503	27.0284	-1.03932	-1.90498	0.0009	0.0153658	yes	calcium-binding EF-hand protein	calcium-binding EF-hand protein
XLOC_038048	Medtr7g090970	S29	WT	OK	7.24678	3.53285	-1.03651	-2.53013	5e-05	0.00139569	yes	glycerol-3-phosphate dehydrogenase	glycerol-3-phosphate dehydrogenase
XLOC_023890	Medtr4g057470	S29	WT	OK	7.9228	3.86517	-1.03548	-2.29132	0.0002	0.00454806	yes	DUF1635 family protein	DUF1635 family protein
XLOC_044357	Medtr8g089560	S29	WT	OK	82.6668	40.3349	-1.03528	-2.34137	5e-05	0.00139569	yes	RPM1-interacting protein 4 (RIN4) family protein	RPM1-interacting protein 4 (RIN4) family protein
XLOC_035188	Medtr6g055030	S24	WT	OK	19.5613	9.5447	-1.03523	-2.16494	0.0002	0.00731899	yes	zinc finger, C3HC4 type (RING finger) protein	zinc finger, C3HC4 type (RING finger) protein
XLOC_014723	Medtr3g091680	S29	WT	OK	21.8032	10.6442	-1.03447	-2.85434	5e-05	0.00139569	yes	hypothetical protein	hypothetical protein
XLOC_002004	Medtr1g076930,Medtr1g076940	S29	WT	OK	23.2149	11.3365	-1.03407	-2.91966	5e-05	0.00139569	yes	#N/A	isoflavone-7-O-methyltransferase
XLOC_049156	Medtr0190s0020	S29	WT	OK	12.3405	6.02636	-1.03404	-2.65279	5e-05	0.00139569	yes	HXXXD-type acyl-transferase family protein	#N/A
XLOC_048607	Medtr0057s0100,Medtr0057s0170	S29	WT	OK	134.184	65.5334	-1.03391	-1.93883	0.001	0.0166797	yes	#N/A	#N/A
XLOC_002813	Medtr1g103090	S29	WT	OK	15.9233	7.77682	-1.03389	-2.64996	5e-05	0.00139569	yes	LRR/extensin 2	carbohydrate-binding X8 domain protein
XLOC_030205	Medtr5g031000	S24	WT	OK	39.3368	19.2228	-1.03306	-2.46823	5e-05	0.00222638	yes	MADS-box transcription factor	MADS-box transcription factor
XLOC_014145	Medtr3g073470	S29	WT	OK	8.85682	4.32844	-1.03294	-2.81326	5e-05	0.00139569	yes	serine transhydroxymethyltransferase	serine transhydroxymethyltransferase
XLOC_017793	Medtr3g083620	S29	WT	OK	105.302	51.4724	-1.03267	-3.41604	5e-05	0.00139569	yes	flavonoid O-methyltransferase-like protein	linoleate 13S-lipoxygenase 2-1, related protein
XLOC_044531	Medtr8g095130,Medtr8g095140,Medtr8g095150	S29	WT	OK	13.7278	6.71333	-1.032	-2.78947	5e-05	0.00139569	yes	#N/A	MAC/perforin domain protein
XLOC_039790	Medtr7g445390	S29	WT	OK	48.5649	23.7583	-1.03148	-3.11927	5e-05	0.00139569	yes	zinc ion-binding protein	hypothetical protein
XLOC_017796	Medtr3g082630	S24	WT	OK	11.1959	5.48132	-1.03037	-2.23426	0.0002	0.00731899	yes	B-box type zinc finger protein	linoleate 13S-lipoxygenase 2-1, related protein
XLOC_042056	Medtr7g118170	S24	WT	OK	5.40094	2.64482	-1.03004	-1.81832	0.002	0.0495427	yes	3-ketoacyl-CoA synthase-like protein	3-ketoacyl-CoA synthase-like protein
XLOC_002683	Medtr1g099280,Medtr1g099290,Medtr1g099310,Medtr1g099320	S29	WT	OK	227.145	111.259	-1.02969	-2.70758	5e-05	0.00139569	yes	#N/A	carbohydrate-binding X8 domain protein
XLOC_026714	Medtr5g014640	S29	WT	OK	20.3095	9.95685	-1.02839	-2.98109	5e-05	0.00139569	yes	basic helix loop helix (bHLH) DNA-binding family protein	basic helix loop helix (bHLH) DNA-binding family protein
XLOC_037275	Medtr7g065150	S24	WT	OK	88.6602	43.4957	-1.02741	-2.62576	5e-05	0.00222638	yes	plant/T7H20-70 protein	plant/T7H20-70 protein
XLOC_026537	Medtr5g010020	S29	WT	OK	3.76177	1.84722	-1.02606	-2.12106	0.00015	0.00357973	yes	myb transcription factor	myb transcription factor
XLOC_026696	Medtr5g014100	S29	WT	OK	5.44271	2.67486	-1.02486	-2.23138	0.00015	0.00357973	yes	anionic peroxidase swpb3 protein	anionic peroxidase swpb3 protein
XLOC_001846	Medtr1g071530	S29	WT	OK	1.99543	0.980815	-1.02465	-2.059	0.0007	0.0126894	yes	sulfate/bicarbonate/oxalate exchanger and transporter sat-1	sulfate/bicarbonate/oxalate exchanger and transporter sat-1
XLOC_034685	Medtr6g033450	S29	WT	OK	11.8422	5.82237	-1.02425	-2.45438	5e-05	0.00139569	yes	pathogenesis-related protein bet V I family protein	pathogenesis-related protein bet V I family protein
XLOC_020347	Medtr4g057635	S29	WT	OK	4.1534	2.04337	-1.02334	-2.0259	0.00095	0.0160679	yes	myb transcription factor	myb transcription factor
XLOC_042132	Medtr8g005285,Medtr8g005295	S29	WT	OK	9.92224	4.88428	-1.02252	-2.07978	0.00075	0.0132636	yes	#N/A	DUF247 domain protein
XLOC_048741	Medtr0083s0100	S29	WT	OK	6.00108	2.95667	-1.02125	-2.36263	0.00015	0.00357973	yes	stress up-regulated Nod 19 protein	#N/A
XLOC_017961	Medtr3g088590	S29	WT	OK	45.9416	22.6417	-1.02082	-3.47495	5e-05	0.00139569	yes	IAA-amino acid hydrolase ILR1-like protein	linoleate 13S-lipoxygenase 2-1, related protein
XLOC_008544	Medtr2g072310,Medtr2g072330,Medtr2g072340,Medtr2g072380,Medtr2g072400,Medtr2g072420	S29	WT	OK	51.7134	25.4941	-1.02037	-3.01866	5e-05	0.00139569	yes	#N/A	cytochrome P450 family protein
XLOC_010648	Medtr2g040000	S29	WT	OK	118.397	58.3845	-1.01998	-3.50153	5e-05	0.00139569	yes	peroxidase family protein	core histone H2A/H2B/H3/H4
XLOC_040918	Medtr7g086960	S29	WT	OK	10.2288	5.04411	-1.01997	-2.72943	5e-05	0.00139569	yes	myb transcription factor	myb transcription factor
XLOC_009178	Medtr2g094130	S29	WT	OK	14.6343	7.22099	-1.01908	-2.97418	5e-05	0.00139569	yes	RING/U-box protein	RING/U-box protein
XLOC_031472	Medtr5g082750	S29	WT	OK	133.138	65.7037	-1.01887	-3.50068	5e-05	0.00139569	yes	leucoanthocyanidin dioxygenase-like protein	leucoanthocyanidin dioxygenase-like protein
XLOC_018788	Medtr3g112120	S29	WT	OK	2.2504	1.1111	-1.01819	-1.98072	0.00085	0.014697	yes	cytochrome P450 family protein	cytochrome P450 family protein
XLOC_025389	Medtr4g104700,Medtr4g104730	S24	WT	OK	551.138	272.519	-1.01606	-2.33441	0.00015	0.00580124	yes	#N/A	component of high affinity nitrate transporter
XLOC_008487	Medtr2g070020	S29	WT	OK	2.24468	1.11016	-1.01575	-2.24451	0.0003	0.0063811	yes	LRR receptor-like kinase	LRR receptor-like kinase
XLOC_019836	Medtr4g033170	S29	WT	OK	189.371	93.7305	-1.01462	-2.66683	5e-05	0.00139569	yes	isoflavone-7-O-methyltransferase	isoflavone-7-O-methyltransferase
XLOC_031026	Medtr5g065860	S24	WT	OK	13.6985	6.78387	-1.01384	-1.81984	0.002	0.0495427	yes	chaperone DnaJ domain protein	class I chitinase
XLOC_015302	Medtr3g109520	S29	WT	OK	3.91354	1.93906	-1.01312	-2.33566	0.0001	0.00255194	yes	indole-3-pyruvate monooxygenase YUCCA8	indole-3-pyruvate monooxygenase YUCCA8
XLOC_037918	Medtr7g087070	S29	WT	OK	3.36042	1.66696	-1.01143	-2.15541	0.00015	0.00357973	yes	alpha/beta fold hydrolase	alpha/beta fold hydrolase
XLOC_005067	Medtr1g070080	S29	WT	OK	4.4757	2.2229	-1.00967	-2.37477	5e-05	0.00139569	yes	2OG-Fe(II) oxygenase family oxidoreductase	2OG-Fe(II) oxygenase family oxidoreductase
XLOC_026930	Medtr5g020940	S29	WT	OK	92.5278	45.9737	-1.00908	-3.42677	5e-05	0.00139569	yes	salicylic acid carboxyl methyltransferase	salicylic acid carboxyl methyltransferase
XLOC_045634	Medtr8g030620	S29	WT	OK	3.82737	1.90667	-1.0053	-2.3706	0.00015	0.00357973	yes	glycerol-3-phosphate acyltransferase	glycerol-3-phosphate acyltransferase
XLOC_015035	Medtr3g101400	S29	WT	OK	13.5996	6.78065	-1.00407	-2.71187	5e-05	0.00139569	yes	patatin-like phospholipase	patatin-like phospholipase
XLOC_030364	Medtr5g038060	S29	WT	OK	25.2971	12.6365	-1.00137	-3.05606	5e-05	0.00139569	yes	peptide/nitrate transporter	peptide/nitrate transporter
XLOC_020904	Medtr4g077100	S29	WT	OK	74.3076	37.1419	-1.00046	-3.40255	5e-05	0.00139569	yes	cinnamoyl-CoA reductase-like protein	cinnamoyl-CoA reductase-like protein
XLOC_025250	Medtr4g099430	S24	WT	OK	157.26	78.6516	-0.999604	-2.42648	5e-05	0.00222638	yes	inhibitor of apoptosis-promoting Bax1 protein	inhibitor of apoptosis-promoting Bax1 protein
XLOC_023014	Medtr4g415290	S29	WT	OK	12.5566	6.28401	-0.998683	-2.7606	5e-05	0.00139569	yes	glycerol-3-phosphate acyltransferase	F-box/ankyrin repeat SKIP35-like protein
XLOC_009433	Medtr2g101370	S24	WT	OK	371.925	186.258	-0.997708	-2.0295	0.00135	0.0364249	yes	major intrinsic protein (MIP) family transporter	major intrinsic protein (MIP) family transporter
XLOC_026796	Medtr5g017260	S29	WT	OK	122.835	61.5439	-0.997037	-3.44414	5e-05	0.00139569	yes	triacylglycerol lipase-like protein	triacylglycerol lipase-like protein
XLOC_030808	Medtr5g059820	S29	WT	OK	94.7172	47.4762	-0.996423	-2.77773	5e-05	0.00139569	yes	nitrate reductase [NADH]-like protein	Serine/Threonine kinase family protein
XLOC_035754	Medtr6g488030,Medtr6g488050,Medtr6g488090	S29	WT	OK	66.752	33.4929	-0.994954	-3.07154	5e-05	0.00139569	yes	#N/A	phosphoglucan, water dikinase
XLOC_018420	Medtr3g102450	S29	WT	OK	3.473	1.74571	-0.99237	-1.83079	0.00245	0.0336751	yes	receptor-like kinase	receptor-like kinase
XLOC_047241	Medtr8g092190	S29	WT	OK	12.6943	6.38246	-0.991992	-2.42191	0.00015	0.00357973	yes	nucleotide/sugar transporter family protein	nucleotide/sugar transporter family protein
XLOC_030192	Medtr5g033080	S29	WT	OK	3.56626	1.79377	-0.99142	-2.37969	5e-05	0.00139569	yes	ABC transporter B family protein	ABC transporter B family protein
XLOC_039246	Medtr7g013660	S24	WT	OK	213.854	107.572	-0.991324	-2.78374	5e-05	0.00222638	yes	copper chaperone	copper chaperone
XLOC_022457	Medtr4g128540	S29	WT	OK	2.12986	1.07154	-0.991071	-1.79861	0.0028	0.0372367	yes	Myb/SANT-like DNA-binding domain protein	xyloglucan endotransglucosylase/hydrolase family protein
XLOC_005569	Medtr1g085680	S29	WT	OK	30.4716	15.3461	-0.989594	-2.93019	5e-05	0.00139569	yes	cytochrome P450 family 709 protein	carbohydrate-binding X8 domain protein
XLOC_021167	Medtr4g485550	S29	WT	OK	5.64412	2.84346	-0.989098	-1.99984	0.00065	0.0119628	yes	Serine/Threonine kinase, plant-type protein, putative	F-box/ankyrin repeat SKIP35-like protein
XLOC_041096	Medtr7g091880	S29	WT	OK	42.8369	21.5813	-0.989076	-3.18161	5e-05	0.00139569	yes	galactinol-raffinose galactosyltransferase	galactinol-raffinose galactosyltransferase
XLOC_002796	Medtr1g102670	S29	WT	OK	3.45431	1.74336	-0.986531	-1.91601	0.002	0.028879	yes	meiotic recombination protein DMC1, putative	carbohydrate-binding X8 domain protein
XLOC_001333	Medtr1g052640	S24	WT	OK	25.4418	12.8449	-0.98601	-2.48809	0.0001	0.00414743	yes	stress up-regulated Nod 19 protein	stress up-regulated Nod 19 protein
XLOC_048918	Medtr0122s0020	S29	WT	OK	40.0191	20.2155	-0.985227	-3.17958	5e-05	0.00139569	yes	expansin-like protein B1	#N/A
XLOC_012820	Medtr3g025230,Medtr3g025250,Medtr3g025260	S29	WT	OK	8.56446	4.3387	-0.981101	-2.43687	5e-05	0.00139569	yes	#N/A	flavonoid hydroxylase
XLOC_018306	Medtr3g099010	S29	WT	OK	18.3515	9.30452	-0.97989	-2.62851	5e-05	0.00139569	yes	TB2/DP1, HVA22 family protein	TB2/DP1, HVA22 family protein
XLOC_039396	Medtr7g023560	S29	WT	OK	20.1072	10.2071	-0.97814	-2.52338	0.0001	0.00255194	yes	C2H2-type zinc finger protein	C2H2-type zinc finger protein
XLOC_047127	Medtr8g089110	S29	WT	OK	249.57	126.71	-0.977916	-3.3733	5e-05	0.00139569	yes	basic blue-like protein	basic blue-like protein
XLOC_009390	Medtr2g100450,Medtr2g100470	S29	WT	OK	2.9688	1.50748	-0.97774	-2.20716	0.0003	0.0063811	yes	#N/A	LRR receptor-like kinase plant
XLOC_026710	Medtr5g014520,Medtr5g014560	S29	WT	OK	31.0021	15.7463	-0.977349	-2.86293	5e-05	0.00139569	yes	#N/A	basic helix loop helix (bHLH) DNA-binding family protein
XLOC_047397	Medtr8g096910,Medtr8g096920	S29	WT	OK	163.931	83.2889	-0.976892	-2.40331	0.0003	0.0063811	yes	#N/A	pathogenesis-related thaumatin family protein
XLOC_011711	Medtr2g087288	S29	WT	OK	26.365	13.3955	-0.976872	-2.69249	5e-05	0.00139569	yes	aluminum activated malate transporter family protein	aluminum activated malate transporter family protein
XLOC_001032	Medtr1g043320	S29	WT	OK	46.1862	23.4816	-0.97593	-2.6083	5e-05	0.00139569	yes	hypothetical protein	hypothetical protein
XLOC_034871	Medtr6g039820	S29	WT	OK	2.7199	1.3837	-0.975026	-1.88139	0.00205	0.0294443	yes	choline/ethanolamine kinase	choline/ethanolamine kinase
XLOC_028708	Medtr5g085350	S29	WT	OK	1.62352	0.826245	-0.974482	-1.8361	0.00205	0.0294443	yes	ankyrin repeat protein	ankyrin repeat protein
XLOC_042910	Medtr8g033290	S29	WT	OK	2.2792	1.15995	-0.974463	-2.12954	0.0002	0.00454806	yes	dishevelled/Egl-10/leckstrin domain protein	dishevelled/Egl-10/leckstrin domain protein
XLOC_004621	Medtr1g053900	S29	WT	OK	19.5953	9.98112	-0.973233	-2.20352	0.0002	0.00454806	yes	DUF761 domain protein	hypothetical protein
XLOC_038915	Medtr7g117695	S29	WT	OK	4.74148	2.41568	-0.97291	-2.0346	0.001	0.0166797	yes	DUF688 family protein	DUF688 family protein
XLOC_017578	Medtr3g077430	S29	WT	OK	2.16514	1.10313	-0.972856	-1.8156	0.0021	0.0300038	yes	carboxyl-terminal peptidase	carboxyl-terminal peptidase
XLOC_044623	Medtr8g098945	S29	WT	OK	17.6945	9.01769	-0.972471	-2.59384	5e-05	0.00139569	yes	WRKY family transcription factor	ribulose bisphosphate carboxylase large chain
XLOC_010860	Medtr2g049020	S29	WT	OK	2.10361	1.07215	-0.972364	-1.88913	0.00155	0.0235889	yes	inositol transporter 4	inositol transporter 4
XLOC_023351	Medtr4g028930	S29	WT	OK	12.3307	6.28633	-0.971964	-2.46122	0.00015	0.00357973	yes	ovate transcriptional repressor	ovate transcriptional repressor
XLOC_002194	Medtr1g083690	S29	WT	OK	15.3976	7.85052	-0.971848	-2.70025	5e-05	0.00139569	yes	catalytic/protein phosphatase type 2C	catalytic/protein phosphatase type 2C
XLOC_003381	Medtr1g011640	S24	WT	OK	6.47225	3.3023	-0.970797	-2.20514	0.0002	0.00731899	yes	drug resistance transporter-like ABC domain protein	drug resistance transporter-like ABC domain protein
XLOC_006753	Medtr2g008470	S24	WT	OK	191.228	97.645	-0.969673	-2.53132	5e-05	0.00222638	yes	high affinity sulfate transporter type 1	high affinity sulfate transporter type 1
XLOC_008704	Medtr2g085370	S29	WT	OK	11.9564	6.109	-0.96878	-2.14448	0.00055	0.0104683	yes	STIG1-like protein	histidine containing phosphotransfer protein, putative
XLOC_020472	Medtr4g062450	S29	WT	OK	4.76344	2.43396	-0.9687	-2.00664	0.001	0.0166797	yes	heavy-metal-associated domain protein	heavy-metal-associated domain protein
XLOC_014160	Medtr3g074070	S29	WT	OK	42.8857	21.9259	-0.96786	-3.17543	5e-05	0.00139569	yes	transducin/WD40 repeat protein	transducin/WD40 repeat protein
XLOC_028929	Medtr5g090970	S29	WT	OK	2.63542	1.34748	-0.967768	-1.83967	0.0022	0.0311456	yes	transcription factor jungbrunnen-like protein	transcription factor jungbrunnen-like protein
XLOC_047131	Medtr8g089300	S29	WT	OK	6.63043	3.39505	-0.96567	-1.84179	0.0021	0.0300038	yes	CASP POPTRDRAFT-like protein	CASP POPTRDRAFT-like protein
XLOC_005820	Medtr1g093850	S24	WT	OK	3.97528	2.03595	-0.965354	-1.89994	0.00095	0.026934	yes	CHUP1-like protein	carbohydrate-binding X8 domain protein
XLOC_045762	Medtr8g035860	S29	WT	OK	5.93631	3.04217	-0.964468	-2.30972	5e-05	0.00139569	yes	cytochrome P450 family protein	cytochrome P450 family protein
XLOC_040604	Medtr7g076030	S24	WT	OK	38.2595	19.6216	-0.963377	-2.52095	5e-05	0.00222638	yes	shaggy-like kinase	shaggy-like kinase
XLOC_019512	Medtr4g019730	S29	WT	OK	19.9376	10.2285	-0.962891	-1.95308	0.00115	0.0187216	yes	plant pleckstrin-like region protein	plant pleckstrin-like region protein
XLOC_022298	Medtr4g123810	S29	WT	OK	58.1559	29.8603	-0.961697	-3.21123	5e-05	0.00139569	yes	S-adenosylmethionine synthase-like protein	S-adenosylmethionine synthase-like protein
XLOC_010831	Medtr2g046150	S24	WT	OK	21.6491	11.1232	-0.960737	-1.88357	0.00135	0.0364249	yes	DUF538 family protein	core histone H2A/H2B/H3/H4
XLOC_046697	Medtr8g073260	S29	WT	OK	2.26233	1.16278	-0.960228	-1.83369	0.00255	0.0346765	yes	ankyrin repeat protein	ankyrin repeat protein
XLOC_009690	Medtr2g009450	S29	WT	OK	15.6928	8.0754	-0.958501	-1.89358	0.0016	0.0241804	yes	leguminosin group485 secreted peptide	leguminosin group485 secreted peptide
XLOC_008583	Medtr2g073420,Medtr2g073480	S29	WT	OK	8.86023	4.56131	-0.957896	-2.23906	0.00015	0.00357973	yes	#N/A	cytochrome P450 family monooxygenase
XLOC_005230	Medtr1g075260	S29	WT	OK	1.45464	0.748992	-0.957638	-1.8352	0.00165	0.0247295	yes	P-loop nucleoside triphosphate hydrolase superfamily protein	hypothetical protein
XLOC_018544	Medtr3g104810	S24	WT	OK	17.5445	9.03659	-0.957169	-2.02772	0.0006	0.0185574	yes	substrate carrier family protein	substrate carrier family protein
XLOC_004801	Medtr1g060550	S29	WT	OK	27.3109	14.0685	-0.957011	-2.64858	5e-05	0.00139569	yes	cytochrome P450 family 94 protein	cytochrome P450 family 94 protein
XLOC_044946	Medtr8g107250	S24	WT	OK	10.1864	5.25203	-0.955703	-2.06352	0.0004	0.0133378	yes	tubulin	ribulose bisphosphate carboxylase large chain
XLOC_037250	Medtr7g066780	S29	WT	OK	6.52478	3.36473	-0.955439	-2.37132	5e-05	0.00139569	yes	anion transporter 4, putative	anion transporter 4, putative
XLOC_001822	Medtr1g070470	S29	WT	OK	3.53268	1.82556	-0.952421	-1.90999	0.0011	0.0180292	yes	transmembrane amino acid transporter family protein	transmembrane amino acid transporter family protein
XLOC_038330	Medtr7g100335	S29	WT	OK	54.3359	28.1112	-0.950761	-2.9418	5e-05	0.00139569	yes	hypothetical protein	endoplasmic reticulum [ER]-type calcium ATPase, putative
XLOC_003796	Medtr1g026310	S29	WT	OK	18.8441	9.75331	-0.950151	-2.93436	5e-05	0.00139569	yes	acyl:CoA ligase	acyl:CoA ligase
XLOC_036110	Medtr7g009960	S29	WT	OK	5.21723	2.70135	-0.949604	-2.03833	0.00035	0.00726668	yes	O-acyltransferase WSD1-like protein	O-acyltransferase WSD1-like protein
XLOC_022132	Medtr4g117390	S29	WT	OK	21.5317	11.151	-0.949292	-2.32454	0.00015	0.00357973	yes	endo-1,3-1,4-beta-D-glucanase-like protein	endo-1,3-1,4-beta-D-glucanase-like protein
XLOC_026815	Medtr5g017710	S29	WT	OK	9.39482	4.86984	-0.947992	-1.93082	0.00145	0.0224926	yes	hypothetical protein	hypothetical protein
XLOC_007030	Medtr2g017950	S29	WT	OK	8.99319	4.66286	-0.947617	-2.0348	0.0013	0.0206526	yes	fasciclin domain protein	hypothetical protein
XLOC_002945	Medtr1g106420	S24	WT	OK	58.6847	30.4456	-0.94675	-2.36004	5e-05	0.00222638	yes	LOB domain protein	carbohydrate-binding X8 domain protein
XLOC_042424	Medtr8g012590	S24	WT	OK	13.719	7.11994	-0.946241	-1.9483	0.00165	0.0424169	yes	cytochrome P450 family protein	cytochrome P450 family protein
XLOC_040589	Medtr7g077210	S29	WT	OK	23.1963	12.0546	-0.944314	-1.88245	0.0015	0.0230705	yes	Bowman birk trypsin inhibitor	Bowman birk trypsin inhibitor
XLOC_047324	Medtr8g095040	S29	WT	OK	6.1409	3.19673	-0.941856	-2.17704	0.00015	0.00357973	yes	ammonium transporter 1 protein	ammonium transporter 1 protein
XLOC_022148	Medtr4g116273	S24	WT	OK	33.9209	17.6618	-0.941544	-1.96242	0.00085	0.0245138	yes	hypothetical protein	hypothetical protein
XLOC_019243	Medtr4g009340	S29	WT	OK	75.3752	39.2477	-0.941482	-2.86101	5e-05	0.00139569	yes	UPF0481 plant-like protein	helix loop helix DNA-binding domain protein
XLOC_042978	Medtr8g038170	S29	WT	OK	703.884	366.592	-0.941161	-3.10104	5e-05	0.00139569	yes	annexin D8	annexin D8
XLOC_046908	Medtr8g079472	S29	WT	OK	4.27662	2.22827	-0.940546	-2.18989	0.0002	0.00454806	yes	chaperone DnaJ-domain protein	chaperone DnaJ-domain protein
XLOC_007004	Medtr2g016190	S29	WT	OK	10.8281	5.64277	-0.940302	-2.63959	5e-05	0.00139569	yes	DUF688 family protein	DUF688 family protein
XLOC_010031	Medtr2g020860	S29	WT	OK	4.86149	2.5338	-0.940097	-2.18366	0.00065	0.0119628	yes	endonuclease/exonuclease/phosphatase family protein	endonuclease/exonuclease/phosphatase family protein
XLOC_038636	Medtr7g109790	S29	WT	OK	6.54777	3.41303	-0.939948	-2.04239	0.00085	0.014697	yes	galactinol-raffinose galactosyltransferase	galactinol-raffinose galactosyltransferase
XLOC_004822	Medtr1g061270,Medtr1g061280,Medtr1g061340	S29	WT	OK	21.3948	11.1542	-0.939673	-2.81793	5e-05	0.00139569	yes	#N/A	cellulose synthase-like protein A1
XLOC_030234	Medtr5g032150	S24	WT	OK	18.3504	9.57225	-0.938879	-1.98445	0.0005	0.0158934	yes	MADS-box transcription factor	MADS-box transcription factor
XLOC_015859	Medtr3g013500	S29	WT	OK	59.3973	30.997	-0.938268	-3.01431	5e-05	0.00139569	yes	sulfotransferase	sulfotransferase
XLOC_006799	Medtr2g009890	S24	WT	OK	29.8725	15.5894	-0.938258	-2.20764	0.0002	0.00731899	yes	MADS-box transcription factor	MADS-box transcription factor			1.91621
XLOC_019791	Medtr4g031800	S29	WT	OK	306.292	159.852	-0.938174	-3.01588	5e-05	0.00139569	yes	flavonoid glucosyltransferase	hypothetical protein
XLOC_026928	Medtr5g020890	S29	WT	OK	40.8733	21.3488	-0.937005	-2.94162	5e-05	0.00139569	yes	mannan endo-1,4-beta-mannosidase-like protein	mannan endo-1,4-beta-mannosidase-like protein
XLOC_014495	Medtr3g085060	S29	WT	OK	3.32262	1.73844	-0.934527	-1.75383	0.00335	0.0426448	yes	hypothetical protein	linoleate 13S-lipoxygenase 2-1, related protein
XLOC_005264	Medtr1g093140	S29	WT	OK	8.938	4.68041	-0.933316	-2.15977	0.00015	0.00357973	yes	2OG-Fe(II) oxygenase family oxidoreductase	carbohydrate-binding X8 domain protein
XLOC_043117	Medtr8g041390	S24	WT	OK	211.744	110.887	-0.933228	-2.35078	5e-05	0.00222638	yes	nodulin MtN21/EamA-like transporter family protein	nodulin MtN21/EamA-like transporter family protein
XLOC_022413	Medtr4g126970	S29	WT	OK	6.14327	3.21919	-0.93231	-2.42056	5e-05	0.00139569	yes	Serine/Threonine kinase family protein	Serine/Threonine kinase family protein
XLOC_026393	Medtr5g006560	S29	WT	OK	19.6696	10.3108	-0.93182	-2.86275	5e-05	0.00139569	yes	Serine/Threonine kinase family protein	Serine/Threonine kinase family protein
XLOC_034345	Medtr6g015950	S29	WT	OK	32.3494	17.003	-0.927952	-2.82849	5e-05	0.00139569	yes	2OG-Fe(II) oxygenase family oxidoreductase	2OG-Fe(II) oxygenase family oxidoreductase
XLOC_008739	Medtr2g079990	S29	WT	OK	2.2769	1.19709	-0.927539	-1.79135	0.0022	0.0311456	yes	NAC transcription factor-like protein	NAC transcription factor-like protein
XLOC_036327	Medtr7g019160	S29	WT	OK	22.2032	11.6772	-0.927078	-2.20351	0.00025	0.00550634	yes	hypothetical protein	hypothetical protein
XLOC_008121	Medtr2g450040	S29	WT	OK	6.26416	3.29937	-0.924931	-2.32206	5e-05	0.00139569	yes	cytochrome P450 family protein	adenine nucleotide alpha hydrolase-like domain kinase
XLOC_014212	Medtr3g075380	S29	WT	OK	13.2924	7.00351	-0.924451	-2.16643	0.0002	0.00454806	yes	peptide methionine sulfoxide reductase family protein	peptide methionine sulfoxide reductase family protein
XLOC_041524	Medtr7g104680	S29	WT	OK	15.2598	8.04179	-0.924147	-2.27583	0.00025	0.00550634	yes	iron-sulfur assembly IscA-like protein	iron-sulfur assembly IscA-like protein
XLOC_005864	Medtr1g095850	S29	WT	OK	9.74395	5.14368	-0.921705	-1.87966	0.0017	0.0252523	yes	lateral organ boundaries (LOB) domain protein	carbohydrate-binding X8 domain protein
XLOC_005678	Medtr1g089570	S29	WT	OK	12.6252	6.66542	-0.921533	-2.57367	5e-05	0.00139569	yes	receptor-like cytosolic Serine/Threonine-kinase	carbohydrate-binding X8 domain protein
XLOC_021565	Medtr4g094605	S24	WT	OK	37.5585	19.8328	-0.921252	-2.30967	5e-05	0.00222638	yes	light-harvesting complex I chlorophyll A/B-binding protein	light-harvesting complex I chlorophyll A/B-binding protein
XLOC_000267	Medtr1g015890	S29	WT	OK	37.1829	19.6462	-0.920392	-2.31342	0.0001	0.00255194	yes	glutaredoxin-like protein, putative	glutaredoxin-like protein, putative
XLOC_007586	Medtr2g435310	S29	WT	OK	147.99	78.3179	-0.918089	-3.08822	5e-05	0.00139569	yes	pathogenesis-related protein bet V I family protein	adenine nucleotide alpha hydrolase-like domain kinase
XLOC_020365	Medtr4g057865	S29	WT	OK	2.98038	1.57763	-0.917735	-1.81543	0.003	0.0392712	yes	high affinity nitrate transporter 27	hypothetical protein
XLOC_008385	Medtr2g065360	S29	WT	OK	2.48248	1.31441	-0.917373	-1.80804	0.00205	0.0294443	yes	cytochrome P450 family 71 protein	cytochrome P450 family 71 protein
XLOC_048915	Medtr0121s0060	S29	WT	OK	24.0081	12.7142	-0.917079	-2.58356	5e-05	0.00139569	yes	stress responsive A/B barrel domain protein	#N/A
XLOC_017751	Medtr3g082440	S29	WT	OK	5.6205	2.97657	-0.917048	-2.3021	0.0001	0.00255194	yes	endo-1,4-beta-glucanase	linoleate 13S-lipoxygenase 2-1, related protein
XLOC_035014	Medtr6g047880	S29	WT	OK	52.236	27.6666	-0.9169	-2.54281	5e-05	0.00139569	yes	albumin I	albumin I
XLOC_025723	Medtr4g118570	S29	WT	OK	4.0413	2.14077	-0.91669	-2.2878	0.00015	0.00357973	yes	inosine-uridine preferring nucleoside hydrolase	inosine-uridine preferring nucleoside hydrolase
XLOC_001941	Medtr1g075170	S29	WT	OK	3.17932	1.68477	-0.91617	-2.01858	0.0006	0.0111656	yes	sieve element occlusion protein	hypothetical protein
XLOC_006355	Medtr1g112050	S24	WT	OK	1013.84	537.345	-0.915908	-2.04424	0.0005	0.0158934	yes	2Fe-2S ferredoxin superfamily protein	2Fe-2S ferredoxin superfamily protein
XLOC_025711	Medtr4g117960,Medtr4g117970,Medtr4g117980	S29	WT	OK	10.4502	5.54194	-0.915066	-2.43384	5e-05	0.00139569	yes	#N/A	UDP-glucosyltransferase family protein
XLOC_029524	Medtr5g011840	S29	WT	OK	2.17643	1.15501	-0.914057	-1.90206	0.0018	0.0264662	yes	LRR receptor-like kinase	LRR receptor-like kinase
XLOC_036173	Medtr7g009730	S24	WT	OK	11.65	6.18406	-0.913706	-1.95708	0.00065	0.0198223	yes	WRKY family transcription factor	WRKY family transcription factor
XLOC_031324	Medtr5g075640	S24	WT	OK	8.31367	4.42175	-0.910867	-1.97346	0.001	0.0280955	yes	root phototropism-like protein	root phototropism-like protein
XLOC_026443	Medtr5g007713,Medtr5g007717,Medtr5g007730,Medtr5g007760	S29	WT	OK	413.456	219.951	-0.91055	-3.0389	5e-05	0.00139569	yes	#N/A	chalcone and stilbene synthase family protein
XLOC_044822	Medtr8g104890	S29	WT	OK	10.3695	5.51974	-0.909682	-2.13665	0.0003	0.0063811	yes	plant cadmium resistance protein	ribulose bisphosphate carboxylase large chain
XLOC_039599	Medtr7g031470	S29	WT	OK	2.84228	1.51356	-0.909102	-1.97303	0.001	0.0166797	yes	inactive LRR receptor-like kinase	inactive LRR receptor-like kinase
XLOC_032754	Medtr6g027920	S29	WT	OK	40.4319	21.536	-0.908744	-2.95723	5e-05	0.00139569	yes	cobalamin-independent methionine synthase	cobalamin-independent methionine synthase
XLOC_021664	Medtr4g097440	S24	WT	OK	84.0987	44.8424	-0.907222	-2.28048	0.00015	0.00580124	yes	bZIP transcription factor	bZIP transcription factor
XLOC_019314	Medtr4g011970	S29	WT	OK	6.85738	3.6615	-0.905222	-2.28584	0.00015	0.00357973	yes	sulfate/bicarbonate/oxalate exchanger and transporter sat-1	sulfate/bicarbonate/oxalate exchanger and transporter sat-1
XLOC_025887	Medtr4g123553	S29	WT	OK	25.3888	13.5666	-0.904129	-2.76969	5e-05	0.00139569	yes	UDP-glucosyltransferase family protein	S49 protease IV family peptidase
XLOC_033688	Medtr6g078330	S29	WT	OK	30.8268	16.4749	-0.903913	-2.95105	5e-05	0.00139569	yes	glycoside hydrolase family 1 protein	disease resistance protein (TIR-NBS-LRR class)
XLOC_014797	Medtr3g092780	S24	WT	OK	6.49834	3.47414	-0.903415	-1.92494	0.0011	0.0303952	yes	PRR response regulator	PRR response regulator
XLOC_017397	Medtr3g071990	S29	WT	OK	2.00659	1.07617	-0.898832	-1.91798	0.00125	0.0200046	yes	cation/H+ exchanger 3	cation/H+ exchanger 3
XLOC_036107	Medtr7g009820	S29	WT	OK	139.348	74.8424	-0.896764	-3.11578	5e-05	0.00139569	yes	polyvinylalcohol dehydrogenase-like protein	polyvinylalcohol dehydrogenase-like protein
XLOC_009741	Medtr2g011190,Medtr2g011210	S29	WT	OK	5.04724	2.7112	-0.896564	-2.23606	0.0002	0.00454806	yes	#N/A	G-type lectin S-receptor-like Serine/Threonine-kinase
XLOC_045346	Medtr8g018730,Medtr8g018735	S29	WT	OK	465.646	250.737	-0.893056	-2.73552	5e-05	0.00139569	yes	#N/A	seed linoleate 9S-lipoxygenase
XLOC_040257	Medtr7g065600	S29	WT	OK	25.412	13.6931	-0.892062	-2.4734	5e-05	0.00139569	yes	glutathione S-transferase, amino-terminal domain protein	glutathione S-transferase, amino-terminal domain protein
XLOC_021836	Medtr4g104140	S24	WT	OK	70.683	38.0994	-0.891595	-2.41315	5e-05	0.00222638	yes	BTB/POZ and TAZ domain protein	RPM1-interacting protein 4 (RIN4) family protein
XLOC_008471	Medtr2g069320	S24	WT	OK	18.7164	10.0892	-0.891497	-2.33309	0.00015	0.00580124	yes	translation elongation factor EF-2 subunit	translation elongation factor EF-2 subunit
XLOC_038791	Medtr7g114410	S29	WT	OK	19.5668	10.5545	-0.890552	-2.16764	0.00035	0.00726668	yes	acetyltransferase (GNAT) domain protein	acetyltransferase (GNAT) domain protein
XLOC_041960	Medtr7g117350	S29	WT	OK	9.4343	5.08963	-0.890354	-2.10367	0.00035	0.00726668	yes	RING-H2 finger protein ATL21A, putative	RING-H2 finger protein ATL21A, putative
XLOC_048166	Medtr0015s0030,Medtr0015s0090	S29	WT	OK	8.02193	4.328	-0.890248	-2.36055	5e-05	0.00139569	yes	#N/A	#N/A
XLOC_032877	Medtr6g034920	S29	WT	OK	348.61	188.087	-0.890216	-2.97519	5e-05	0.00139569	yes	extensin-like region protein	C4-dicarboxylate transporter/malic acid transporter
XLOC_042692	Medtr8g024340	S29	WT	OK	7.60063	4.10225	-0.889704	-2.43703	5e-05	0.00139569	yes	granule bound starch synthase	granule bound starch synthase
XLOC_006840	Medtr2g011170	S29	WT	OK	2.22868	1.20357	-0.88887	-1.93319	0.0012	0.0193614	yes	S-locus lectin kinase family protein	S-locus lectin kinase family protein
XLOC_027051	Medtr5g024020	S29	WT	OK	425.472	229.796	-0.88871	-2.71429	5e-05	0.00139569	yes	seed linoleate 9S-lipoxygenase	seed linoleate 9S-lipoxygenase
XLOC_027688	Medtr5g042440	S24	WT	OK	10.6519	5.75368	-0.888553	-2.12541	0.0002	0.00731899	yes	LysM-domain receptor-like kinase	LysM-domain receptor-like kinase
XLOC_011329	Medtr2g070870	S24	WT	OK	22.824	12.3315	-0.8882	-2.002	0.0008	0.0233501	yes	plant gibberellin 2-oxidase	plant gibberellin 2-oxidase
XLOC_021300	Medtr4g088870	S29	WT	OK	4.37115	2.36196	-0.888028	-1.71974	0.00285	0.0377399	yes	E3 ubiquitin-protein ligase RMA1H1-like protein	E3 ubiquitin-protein ligase RMA1H1-like protein
XLOC_024479	Medtr4g077930	S29	WT	OK	1.927	1.04137	-0.887877	-2.08021	0.00055	0.0104683	yes	ABC transporter B family protein	ABC transporter B family protein
XLOC_045210	Medtr8g014380	S29	WT	OK	47.0138	25.4327	-0.886402	-2.60799	5e-05	0.00139569	yes	sulfotransferase	sulfotransferase
XLOC_026766	Medtr5g016410	S29	WT	OK	15.5788	8.42854	-0.886234	-2.50203	0.0001	0.00255194	yes	cytochrome P450 family 81 protein	cytochrome P450 family 81 protein
XLOC_046204	Medtr8g463180	S29	WT	OK	7.40902	4.01956	-0.882246	-2.13792	0.00035	0.00726668	yes	plastocyanin-like domain protein	ribulose bisphosphate carboxylase large chain
XLOC_012473	Medtr3g007510,Medtr3g007590,Medtr3g007600,Medtr3g007630,Medtr3g007650	S29	WT	OK	18.1251	9.84076	-0.88115	-2.36564	0.0002	0.00454806	yes	#N/A	S-locus lectin kinase family protein
XLOC_007589	Medtr2g435490	S29	WT	OK	241.401	131.086	-0.880918	-2.61322	5e-05	0.00139569	yes	CAP, cysteine-rich secretory protein, antigen 5	adenine nucleotide alpha hydrolase-like domain kinase
XLOC_003337	Medtr1g009900	S29	WT	OK	10.6751	5.79768	-0.880697	-1.88516	0.0015	0.0230705	yes	flowering-promoting factor-like protein	flowering-promoting factor-like protein
XLOC_029067	Medtr5g094510,Medtr5g094540,Medtr5g094550,Medtr5g094560,Medtr5g094570	S29	WT	OK	76.079	41.3457	-0.879759	-2.64199	5e-05	0.00139569	yes	#N/A	cytochrome P450 family 71 protein
XLOC_020564	Medtr4g065093	S29	WT	OK	85.0093	46.242	-0.878416	-2.21414	0.0002	0.00454806	yes	hypothetical protein	hypothetical protein
XLOC_019166	Medtr4g006940	S29	WT	OK	48.8618	26.5848	-0.878106	-2.84745	5e-05	0.00139569	yes	cinnamoyl-CoA reductase-like protein	cinnamoyl-CoA reductase-like protein
XLOC_011787	Medtr2g089490	S29	WT	OK	7.47571	4.06903	-0.877526	-2.08487	0.00075	0.0132636	yes	carboxy-terminal domain cyclin	carboxy-terminal domain cyclin
XLOC_011276	Medtr2g064650	S29	WT	OK	5.41926	2.95151	-0.876644	-1.67073	0.0038	0.0471839	yes	photosystem II 10 kDa proteinPsbR protein	shikimate/quinate hydroxycinnamoyltransferase
XLOC_041853	Medtr7g112490	S24	WT	OK	13.4379	7.32503	-0.875403	-1.97944	0.001	0.0280955	yes	protein phosphatase 2C family protein	protein phosphatase 2C family protein
XLOC_004738	Medtr1g057560	S29	WT	OK	2.09842	1.14387	-0.875381	-1.80084	0.00235	0.032631	yes	exocyst subunit exo70 family protein	exocyst subunit exo70 family protein
XLOC_014218	Medtr3g074610	S24	WT	OK	17.6026	9.60485	-0.873952	-1.98282	0.0008	0.0233501	yes	serine/threonine phosphatase family, 2C domain protein	serine/threonine phosphatase family, 2C domain protein
XLOC_007246	Medtr2g023070	S24	WT	OK	33.7823	18.4386	-0.873539	-2.24348	0.0001	0.00414743	yes	senescence regulator	senescence regulator
XLOC_028626	Medtr5g082580	S29	WT	OK	7.60612	4.15479	-0.872386	-2.3743	0.00015	0.00357973	yes	phosphoinositide-specific phospholipase C family protein	phosphoinositide-specific phospholipase C family protein
XLOC_040600	Medtr7g077340	S29	WT	OK	1789.56	977.858	-0.87191	-2.85819	5e-05	0.00139569	yes	Bowman birk trypsin inhibitor	Bowman birk trypsin inhibitor
XLOC_026850	Medtr5g016750	S24	WT	OK	52.6122	28.7507	-0.871801	-2.29293	5e-05	0.00222638	yes	ethylene response factor	ethylene response factor
XLOC_031964	Medtr5g096855	S29	WT	OK	40.3133	22.0414	-0.871041	-2.08696	0.0004	0.00809581	yes	hypothetical protein	hypothetical protein
XLOC_018086	Medtr3g092420	S29	WT	OK	2.33588	1.27763	-0.870494	-1.95444	0.0007	0.0126894	yes	LRR receptor-like kinase family protein	LRR receptor-like kinase family protein
XLOC_013078	Medtr3g437990	S29	WT	OK	21.9534	12.0116	-0.870014	-2.47639	5e-05	0.00139569	yes	ABC transporter A family protein	histone deacetylase family protein
XLOC_040562	Medtr7g076520	S29	WT	OK	6.19205	3.38865	-0.869704	-2.17268	0.00015	0.00357973	yes	SPX (SYG1/Pho81/XPR1) domain protein MFS transporter	SPX (SYG1/Pho81/XPR1) domain protein MFS transporter
XLOC_046003	Medtr8g445800	S29	WT	OK	5.38479	2.94711	-0.869588	-2.32056	5e-05	0.00139569	yes	LRR receptor-like kinase, putative	ribulose bisphosphate carboxylase large chain
XLOC_005558	Medtr1g085500	S29	WT	OK	26.2865	14.3922	-0.869031	-2.36303	5e-05	0.00139569	yes	rhicadhesin receptor	carbohydrate-binding X8 domain protein
XLOC_019137	Medtr4g005750	S29	WT	OK	22.1971	12.1537	-0.868975	-2.70476	5e-05	0.00139569	yes	4-coumarate:CoA ligase-like protein	4-coumarate:CoA ligase-like protein
XLOC_044979	Medtr8g007125	S29	WT	OK	67.282	36.8844	-0.867211	-2.95263	5e-05	0.00139569	yes	patatin-like phospholipase	patatin-like phospholipase
XLOC_004048	Medtr1g034360	S29	WT	OK	4.60452	2.52445	-0.867082	-2.02485	0.00065	0.0119628	yes	long-chain fatty acyl CoA ligase	long-chain fatty acyl CoA ligase
XLOC_012616	Medtr3g012440	S29	WT	OK	42.8306	23.4936	-0.866373	-2.89362	5e-05	0.00139569	yes	CXE carboxylesterase	CXE carboxylesterase
XLOC_048320	Medtr0027s0230	S29	WT	OK	20.0149	10.9787	-0.866363	-2.2477	5e-05	0.00139569	yes	cytosolic class I small heat shock protein	#N/A
XLOC_037416	Medtr7g072510	S29	WT	OK	75.3064	41.3167	-0.866046	-2.89899	5e-05	0.00139569	yes	class III peroxidase	class III peroxidase
XLOC_019303	Medtr4g011620,Medtr4g011630	S29	WT	OK	229.932	126.294	-0.864424	-2.72063	5e-05	0.00139569	yes	#N/A	drug resistance transporter-like ABC domain protein
XLOC_016418	Medtr3g437870	S24	WT	OK	23.9877	13.1786	-0.864101	-2.30518	5e-05	0.00222638	yes	ABC transporter A family protein	histone deacetylase family protein
XLOC_032816	Medtr6g033580	S29	WT	OK	38.7483	21.3123	-0.862449	-1.94366	0.0016	0.0241804	yes	sucrose proton symporter 2	sucrose proton symporter 2
XLOC_002175	Medtr1g083290	S29	WT	OK	1.34507	0.739823	-0.862431	-1.78696	0.0029	0.0381924	yes	respiratory burst oxidase-like protein	respiratory burst oxidase-like protein
XLOC_017353	Medtr3g070860	S29	WT	OK	70.2233	38.6319	-0.862159	-2.88256	5e-05	0.00139569	yes	leucoanthocyanidin dioxygenase-like protein	leucoanthocyanidin dioxygenase-like protein
XLOC_013654	Medtr3g463060	S29	WT	OK	7.41085	4.07711	-0.862091	-2.21842	5e-05	0.00139569	yes	cytochrome P450 family-dependent fatty acid hydroxylase	histone deacetylase family protein
XLOC_048895	Medtr0116s0090	S29	WT	OK	24.3087	13.3807	-0.861319	-2.0893	0.0005	0.009652	yes	viral movement protein	#N/A
XLOC_016968	Medtr3g463450	S29	WT	OK	10.1393	5.58615	-0.860035	-2.37128	5e-05	0.00139569	yes	TPR superfamily protein	histone deacetylase family protein
XLOC_011150	Medtr2g062220	S24	WT	OK	66.2035	36.5324	-0.85773	-2.0225	0.00055	0.017281	yes	oxidoreductase/transition metal ion-binding protein	oxidoreductase/transition metal ion-binding protein
XLOC_045964	Medtr8g042770	S29	WT	OK	7.56993	4.18871	-0.853774	-2.18007	0.00025	0.00550634	yes	zinc induced facilitator-like protein	DUF247 domain protein
XLOC_030121	Medtr5g430730	S29	WT	OK	11.5947	6.42015	-0.852781	-2.50019	5e-05	0.00139569	yes	phosphoenolpyruvate carboxykinase [ATP] protein	UTP-glucose-1-phosphate uridylyltransferase
XLOC_046675	Medtr8g072560	S29	WT	OK	12.2143	6.76464	-0.852489	-2.18151	0.00015	0.00357973	yes	auxin efflux carrier family protein	auxin efflux carrier family protein
XLOC_017936	Medtr3g087700	S29	WT	OK	8.08674	4.48217	-0.851361	-1.94185	0.0011	0.0180292	yes	DUF581 family protein	linoleate 13S-lipoxygenase 2-1, related protein
XLOC_044005	Medtr8g075100	S29	WT	OK	4.71153	2.61167	-0.851224	-1.74933	0.0032	0.0412185	yes	peroxidase family protein	peroxidase family protein
XLOC_014063	Medtr3g070560,Medtr3g070710	S29	WT	OK	6.61139	3.66608	-0.850716	-2.22156	0.00035	0.00726668	yes	#N/A	phosphoinositide-specific phospholipase C family protein
XLOC_043850	Medtr8g070040	S29	WT	OK	38.2794	21.2591	-0.848489	-2.33895	5e-05	0.00139569	yes	Lipid transfer protein	Lipid transfer protein
XLOC_017111	Medtr3g062440	S29	WT	OK	8.87599	4.93336	-0.847338	-2.0834	0.00055	0.0104683	yes	integrase-type DNA-binding superfamily protein	28S ribosomal protein S29
XLOC_008168	Medtr2g054380	S29	WT	OK	6.33526	3.52273	-0.846711	-1.80204	0.00115	0.0187216	yes	plant-specific domain TIGR01570 family protein	RNA recognition motif 2 in plant MEI2-like protein
XLOC_002172	Medtr1g083020	S24	WT	OK	21.0493	11.7073	-0.846364	-2.24869	5e-05	0.00222638	yes	linoleate 9S-lipoxygenase-like protein	linoleate 9S-lipoxygenase-like protein
XLOC_024685	Medtr4g084180	S29	WT	OK	33.5085	18.6644	-0.844236	-1.93344	0.00085	0.014697	yes	sulfiredoxin	sulfiredoxin
XLOC_046078	Medtr8g045490	S24	WT	OK	129.275	72.088	-0.842615	-2.02915	0.0008	0.0233501	yes	pathogenesis-related protein bet V I family protein	pathogenesis-related protein bet V I family protein
XLOC_018282	Medtr3g098650	S29	WT	OK	14.2209	7.93349	-0.841988	-2.73875	5e-05	0.00139569	yes	glycoside hydrolase family 38 amino-terminal domain protein	glycoside hydrolase family 38 amino-terminal domain protein
XLOC_005303	Medtr1g077030	S29	WT	OK	57.1624	31.9045	-0.841307	-2.72917	5e-05	0.00139569	yes	4,5-DOPA dioxygenase extradiol-like protein	4,5-DOPA dioxygenase extradiol-like protein
XLOC_040586	Medtr7g077160	S29	WT	OK	18.8086	10.5039	-0.840468	-2.05976	0.0009	0.0153658	yes	Bowman birk trypsin inhibitor	Bowman birk trypsin inhibitor
XLOC_006801	Medtr2g010450	S29	WT	OK	4.19893	2.34522	-0.840299	-1.84989	0.00145	0.0224926	yes	symbiotic ammonium transporter	symbiotic ammonium transporter
XLOC_002006	Medtr1g077000	S29	WT	OK	199.228	111.382	-0.838899	-2.85924	5e-05	0.00139569	yes	peroxidase family protein	peroxidase family protein
XLOC_030855	Medtr5g062190,Medtr5g062290	S29	WT	OK	16.0089	8.95817	-0.837601	-2.10413	0.0004	0.00809581	yes	#N/A	glycoside hydrolase family 5 protein
XLOC_013825	Medtr3g467420,Medtr3g467430	S29	WT	OK	13.0517	7.31091	-0.836111	-2.17887	5e-05	0.00139569	yes	#N/A	histone deacetylase family protein
XLOC_045484	Medtr8g022300	S24	WT	OK	30.0809	16.8654	-0.834776	-1.83365	0.00185	0.0468394	yes	dormancy/auxin associated protein	dormancy/auxin associated protein
XLOC_049472	Medtr0334s0010	S29	WT	OK	218.601	122.575	-0.834632	-2.93884	5e-05	0.00139569	yes	plastocyanin-like domain protein	#N/A
XLOC_045888	Medtr8g040170	S29	WT	OK	1.6096	0.904416	-0.831645	-1.79961	0.00205	0.0294443	yes	ABC transporter-like family-protein	ABC transporter-like family-protein
XLOC_047714	Medtr8g105590	S24	WT	OK	9.42474	5.29973	-0.830535	-1.88875	0.001	0.0280955	yes	flavin-binding kelch repeat F-box protein, putative	ribulose bisphosphate carboxylase large chain
XLOC_034378	Medtr6g016635,Medtr6g016640	S29	WT	OK	4.81665	2.7122	-0.828568	-1.84572	0.00175	0.025836	yes	#N/A	proline dehydrogenase
XLOC_050044	Medtr0879s0010	S29	WT	OK	273.143	153.842	-0.828204	-2.24996	5e-05	0.00139569	yes	hypothetical protein	#N/A
XLOC_007516	Medtr2g033170	S29	WT	OK	3.90954	2.20296	-0.827554	-1.73008	0.00325	0.0417141	yes	myb transcription factor	myb transcription factor
XLOC_033612	Medtr6g071455	S24	WT	OK	12.6679	7.13881	-0.827428	-1.76242	0.0017	0.0433948	yes	carbohydrate-binding protein of the ER protein	carbohydrate-binding protein of the ER protein
XLOC_026504	Medtr5g007450,Medtr5g007460	S24	WT	OK	28.3685	15.9989	-0.826316	-2.0456	0.0003	0.0104016	yes	#N/A	cytochrome P450 family 71 protein
XLOC_006159	Medtr1g105480	S24	WT	OK	16.4093	9.26753	-0.824256	-1.80801	0.00185	0.0468394	yes	thiazole biosynthetic enzyme	carbohydrate-binding X8 domain protein
XLOC_028172	Medtr5g068210	S29	WT	OK	2.25582	1.2749	-0.823264	-1.73247	0.00365	0.0456607	yes	LRR receptor-like kinase	LRR receptor-like kinase
XLOC_024762	Medtr4g087120,Medtr4g087140	S29	WT	OK	45.0053	25.4454	-0.822693	-2.30112	5e-05	0.00139569	yes	#N/A	senescence-associated nodulin
XLOC_033689	Medtr6g078380	S29	WT	OK	35.2716	19.9512	-0.822027	-2.72631	5e-05	0.00139569	yes	glycoside hydrolase family 1 protein	disease resistance protein (TIR-NBS-LRR class)
XLOC_025061	Medtr4g094762	S29	WT	OK	4.57817	2.59063	-0.821465	-1.89947	0.00165	0.0247295	yes	basic helix loop helix (BHLH) DNA-binding family protein	MADS-box transcription factor family protein
XLOC_023687	Medtr4g049340	S29	WT	OK	11.8585	6.7124	-0.821027	-1.96974	0.001	0.0166797	yes	major intrinsic protein (MIP) family transporter	major intrinsic protein (MIP) family transporter
XLOC_044374	Medtr8g089805	S29	WT	OK	8.21985	4.65462	-0.820448	-2.05483	0.00065	0.0119628	yes	GDSL-like lipase/acylhydrolase	GDSL-like lipase/acylhydrolase
XLOC_007449	Medtr2g030460,Medtr2g030470,Medtr2g030480	S29	WT	OK	152.943	86.6138	-0.820322	-2.64793	5e-05	0.00139569	yes	#N/A	stress up-regulated Nod 19 protein
XLOC_018231	Medtr3g096830	S29	WT	OK	37.4763	21.2293	-0.819922	-2.68892	5e-05	0.00139569	yes	transmembrane amino acid transporter family protein	transmembrane amino acid transporter family protein
XLOC_027065	Medtr5g024350	S29	WT	OK	6.66168	3.77571	-0.819137	-2.25863	0.00015	0.00357973	yes	glutamate receptor 32	Ca2+/calmodulin-dependent kinase phosphatase
XLOC_029224	Medtr5g098170	S29	WT	OK	39.639	22.4894	-0.817678	-2.59529	5e-05	0.00139569	yes	caffeic acid O-methyltransferase	caffeic acid O-methyltransferase
XLOC_008203	Medtr2g055250	S24	WT	OK	60.9874	34.6224	-0.816806	-2.19552	0.0003	0.0104016	yes	F-box protein	RNA recognition motif 2 in plant MEI2-like protein
XLOC_030416	Medtr5g039900	S29	WT	OK	60.13	34.1576	-0.815879	-2.73469	5e-05	0.00139569	yes	UDP-glucosyltransferase family protein	UDP-glucosyltransferase family protein
XLOC_048812	Medtr0097s0070	S29	WT	OK	17.649	10.0293	-0.815359	-2.00611	0.0008	0.0140449	yes	CASP POPTRDRAFT-like protein	#N/A
XLOC_014925	Medtr3g098320,Medtr3g098350	S29	WT	OK	4.1032	2.33216	-0.815082	-2.08548	0.0003	0.0063811	yes	#N/A	respiratory burst oxidase-like protein D
XLOC_040345	Medtr7g068450	S29	WT	OK	145.701	82.8729	-0.814037	-2.85512	5e-05	0.00139569	yes	GDSL-like lipase/acylhydrolase	GDSL-like lipase/acylhydrolase
XLOC_031499	Medtr5g083360	S29	WT	OK	18.5637	10.5633	-0.813431	-2.40622	5e-05	0.00139569	yes	laccase/diphenol oxidase family protein	laccase/diphenol oxidase family protein
XLOC_041484	Medtr7g103440	S29	WT	OK	14.042	7.99112	-0.813277	-2.43802	5e-05	0.00139569	yes	LRR receptor-like kinase	LRR receptor-like kinase
XLOC_001395	Medtr1g054205	S29	WT	OK	55.221	31.4342	-0.812881	-2.47339	5e-05	0.00139569	yes	peroxidase family protein	peroxidase family protein
XLOC_026138	Medtr4g132430	S29	WT	OK	12.5541	7.14718	-0.812707	-2.33613	5e-05	0.00139569	yes	WRKY1b transcription factor	WRKY1b transcription factor
XLOC_015195	Medtr3g106400	S29	WT	OK	17.8393	10.1636	-0.811649	-2.49235	5e-05	0.00139569	yes	class II knotted-like homeobox protein	class II knotted-like homeobox protein
XLOC_010588	Medtr2g037830	S29	WT	OK	74.4737	42.4496	-0.810979	-2.76528	0.0001	0.00255194	yes	cellulose synthase-like protein D3	core histone H2A/H2B/H3/H4
XLOC_016377	Medtr3g437870	S29	WT	OK	23.334	13.3082	-0.810111	-2.71453	5e-05	0.00139569	yes	ABC transporter A family protein	histone deacetylase family protein
XLOC_011841	Medtr2g090660	S29	WT	OK	83.4878	47.6213	-0.809958	-2.61639	5e-05	0.00139569	yes	hypothetical protein	hypothetical protein
XLOC_017772	Medtr3g083130	S29	WT	OK	667.313	380.667	-0.809836	-2.70381	5e-05	0.00139569	yes	aldo/keto reductase family oxidoreductase	linoleate 13S-lipoxygenase 2-1, related protein
XLOC_025344	Medtr4g105080	S29	WT	OK	3.87691	2.21206	-0.809513	-1.75387	0.00305	0.0397819	yes	oxidoreductase/ferric-chelate reductase	oxidoreductase/ferric-chelate reductase
XLOC_009986	Medtr2g019370	S29	WT	OK	5.95246	3.39844	-0.808614	-1.81888	0.0022	0.0311456	yes	plant gibberellin 2-oxidase	plant gibberellin 2-oxidase
XLOC_044108	Medtr8g078480	S29	WT	OK	5.208	2.97425	-0.808202	-2.21968	5e-05	0.00139569	yes	BEL1-related homeotic protein	BEL1-related homeotic protein
XLOC_014815	Medtr3g094320	S29	WT	OK	8.73846	4.99266	-0.807569	-2.22408	0.0001	0.00255194	yes	adenine/guanine permease AZG2-like protein	adenine/guanine permease AZG2-like protein
XLOC_029717	Medtr5g015500	S24	WT	OK	37.2772	21.3039	-0.807176	-2.19811	0.00025	0.00885122	yes	peptidyl-prolyl cis-trans isomerase-like protein	peptidyl-prolyl cis-trans isomerase-like protein
XLOC_035677	Medtr6g084900,Medtr6g084910	S29	WT	OK	9.56916	5.47234	-0.806235	-1.79525	0.0022	0.0311456	yes	#N/A	cytochrome P450 family 71 protein
XLOC_031716	Medtr5g089720	S29	WT	OK	10.3163	5.90558	-0.80477	-2.1444	0.00055	0.0104683	yes	calcium-dependent lipid-binding (CaLB domain) family protein	calcium-dependent lipid-binding (CaLB domain) family protein
XLOC_025891	Medtr4g124360	S29	WT	OK	173.691	99.5924	-0.802415	-2.75947	5e-05	0.00139569	yes	divergent CCT motif protein	divergent CCT motif protein
XLOC_049673	Medtr0451s0010	S29	WT	OK	5.37648	3.08507	-0.801361	-1.7525	0.0024	0.0331136	yes	cytochrome P450 family 71 protein	#N/A
XLOC_006734	Medtr2g008470	S29	WT	OK	170.094	97.61	-0.801229	-2.76957	5e-05	0.00139569	yes	high affinity sulfate transporter type 1	high affinity sulfate transporter type 1
XLOC_030606	Medtr5g046750	S29	WT	OK	9.3364	5.35908	-0.80088	-2.04575	0.00065	0.0119628	yes	plant/F4N2-9 protein, putative	plant/F4N2-9 protein, putative
XLOC_008185	Medtr2g055250	S29	WT	OK	62.2006	35.7036	-0.80086	-2.69414	5e-05	0.00139569	yes	F-box protein	RNA recognition motif 2 in plant MEI2-like protein
XLOC_004192	Medtr1g040155	S29	WT	OK	1.80113	1.03529	-0.798864	-1.76111	0.0025	0.0342756	yes	DNA-binding protein SMUBP-2	DNA-binding protein SMUBP-2
XLOC_021915	Medtr4g107630	S24	WT	OK	98.1605	56.4593	-0.797932	-2.18586	0.0001	0.00414743	yes	integral membrane HPP family protein	integral membrane HPP family protein
XLOC_009425	Medtr2g101720,Medtr2g101750	S29	WT	OK	8.74187	5.03535	-0.795851	-2.16739	5e-05	0.00139569	yes	#N/A	homeobox leucine zipper protein
XLOC_038537	Medtr7g106420	S29	WT	OK	5.21513	3.00628	-0.794725	-1.80869	0.00225	0.0316472	yes	syntaxin of plants 122 protein	syntaxin of plants 122 protein
XLOC_002886	Medtr1g105585,Medtr1g105595	S29	WT	OK	8.45649	4.87612	-0.794326	-2.13998	0.00035	0.00726668	yes	#N/A	carbohydrate-binding X8 domain protein
XLOC_008670	Medtr2g078340	S29	WT	OK	43.732	25.2193	-0.794158	-1.74535	0.0024	0.0331136	yes	calcium-binding EF-hand protein	calcium-binding EF-hand protein
XLOC_037125	Medtr7g058670,Medtr7g058690,Medtr7g458880	S24	WT	OK	21.9304	12.6567	-0.793024	-1.92058	0.0006	0.0185574	yes	#N/A	Serine/Threonine kinase, plant-type protein
XLOC_001799	Medtr1g070180	S29	WT	OK	36.7487	21.2103	-0.792925	-2.61966	5e-05	0.00139569	yes	bHLH transcription factor-like protein	bHLH transcription factor-like protein
XLOC_044885	Medtr8g107250	S29	WT	OK	9.15682	5.29035	-0.791484	-2.13	0.00035	0.00726668	yes	tubulin	ribulose bisphosphate carboxylase large chain
XLOC_010672	Medtr2g041090	S29	WT	OK	11.3737	6.57607	-0.790404	-1.9258	0.00135	0.0212295	yes	CCAAT-binding transcription factor	core histone H2A/H2B/H3/H4
XLOC_014895	Medtr3g096760	S29	WT	OK	22.2194	12.847	-0.790394	-2.50259	5e-05	0.00139569	yes	amino acid permease	amino acid permease
XLOC_032166	Medtr6g004780	S29	WT	OK	41.2196	23.8389	-0.790011	-2.61005	5e-05	0.00139569	yes	sucrase/ferredoxin family protein	sucrase/ferredoxin family protein
XLOC_010082	Medtr2g022140	S29	WT	OK	4.94993	2.86338	-0.789687	-1.8304	0.0017	0.0252523	yes	adenylate isopentenyltransferase	adenylate isopentenyltransferase
XLOC_044278	Medtr8g087410	S29	WT	OK	24.5753	14.2169	-0.789605	-2.34131	0.0001	0.00255194	yes	glutathione S-transferase	glutathione S-transferase
XLOC_016328	Medtr3g435540	S29	WT	OK	6.54092	3.78482	-0.789269	-1.82449	0.0027	0.0361504	yes	GDSL-like lipase/acylhydrolase	histone deacetylase family protein
XLOC_040767	Medtr7g082280,Medtr7g082300,Medtr7g082400,Medtr7g082460,Medtr7g082490,Medtr7g082510	S29	WT	OK	13.4893	7.80701	-0.788975	-1.96714	0.0009	0.0153658	yes	#N/A	tyrosine kinase family protein
XLOC_003288	Medtr1g007800	S29	WT	OK	23.7109	13.7262	-0.788614	-2.47113	5e-05	0.00139569	yes	enoyl-(acyl carrier) reductase	enoyl-(acyl carrier) reductase
XLOC_039762	Medtr7g034345	S24	WT	OK	73.5029	42.6176	-0.786352	-1.96255	0.00075	0.0223094	yes	uroporphyrinogen-III C-methyltransferase	uroporphyrinogen-III C-methyltransferase
XLOC_026586	Medtr5g011040	S29	WT	OK	1330.06	771.485	-0.785782	-2.23991	0.0002	0.00454806	yes	3-hydroxy-3-methylglutaryl coenzyme A synthase	3-hydroxy-3-methylglutaryl coenzyme A synthase
XLOC_045514	Medtr8g023060	S24	WT	OK	336.843	195.389	-0.785729	-2.15113	0.00015	0.00580124	yes	tubby C 2 protein	tubby C 2 protein
XLOC_020671	Medtr4g069680	S29	WT	OK	128.654	74.6308	-0.785652	-2.62106	5e-05	0.00139569	yes	dehydration-responsive RD22-like protein	dehydration-responsive RD22-like protein
XLOC_019923	Medtr4g036575	S29	WT	OK	21.5412	12.5131	-0.78366	-2.47623	5e-05	0.00139569	yes	LRR receptor-like kinase family protein	LRR receptor-like kinase family protein
XLOC_011122	Medtr2g062220	S29	WT	OK	61.9174	35.9762	-0.783302	-2.32905	0.0001	0.00255194	yes	oxidoreductase/transition metal ion-binding protein	oxidoreductase/transition metal ion-binding protein
XLOC_010657	Medtr2g040510	S29	WT	OK	5.50931	3.20115	-0.783283	-1.82124	0.0021	0.0300038	yes	MAP kinase kinase	core histone H2A/H2B/H3/H4
XLOC_024099	Medtr4g065047,Medtr4g065060	S29	WT	OK	92.1721	53.5623	-0.783112	-2.46831	5e-05	0.00139569	yes	#N/A	hypothetical protein
XLOC_014835	Medtr3g095080	S29	WT	OK	5.27236	3.06429	-0.782896	-1.78237	0.00225	0.0316472	yes	WRKY family transcription factor	WRKY family transcription factor
XLOC_038279	Medtr7g098300,Medtr7g098320,Medtr7g098370	S29	WT	OK	11.3172	6.57837	-0.782715	-2.38093	0.0001	0.00255194	yes	#N/A	peptide transporter 1
XLOC_041659	Medtr7g107040	S24	WT	OK	70.9645	41.2497	-0.782715	-2.11693	0.00035	0.0118706	yes	gibberellin receptor GID1, putative	gibberellin receptor GID1, putative
XLOC_024194	Medtr4g068920	S29	WT	OK	3.27331	1.90381	-0.781863	-1.75111	0.0031	0.0402167	yes	ternary complex factor MIP1 leucine-zipper protein	ternary complex factor MIP1 leucine-zipper protein
XLOC_013849	Medtr3g062570	S29	WT	OK	7.22751	4.20995	-0.779695	-2.09124	0.00015	0.00357973	yes	LRR receptor-like kinase	28S ribosomal protein S29
XLOC_002784	Medtr1g102360	S29	WT	OK	10.6417	6.20052	-0.77927	-2.32212	5e-05	0.00139569	yes	receptor-like Serine/Threonine-kinase plant	carbohydrate-binding X8 domain protein
XLOC_008480	Medtr2g064930,Medtr2g064940	S29	WT	OK	14.3435	8.36623	-0.777749	-2.21896	0.00025	0.00550634	yes	#N/A	shikimate/quinate hydroxycinnamoyltransferase
XLOC_027503	Medtr5g038380	S29	WT	OK	16.9029	9.86502	-0.776875	-2.00472	0.0008	0.0140449	yes	peptide/nitrate transporter plant	peptide/nitrate transporter plant
XLOC_026421	Medtr5g007230	S29	WT	OK	15.9859	9.33427	-0.776192	-1.87551	0.0016	0.0241804	yes	PLATZ transcription factor family protein	PLATZ transcription factor family protein
XLOC_024147	Medtr4g066380,Medtr4g066460	S29	WT	OK	51.9273	30.3514	-0.774731	-2.39815	0.0001	0.00255194	yes	#N/A	basic helix loop helix (bHLH) DNA-binding family protein
XLOC_006081	Medtr1g102890	S29	WT	OK	7.91033	4.62582	-0.774029	-1.71962	0.00275	0.0366841	yes	1,2-dihydroxy-3-keto-5-methylthiopentene dioxygenase	carbohydrate-binding X8 domain protein
XLOC_004566	Medtr1g052560	S29	WT	OK	13.6228	7.96859	-0.773626	-2.02786	0.00055	0.0104683	yes	carboxy-terminal region remorin	carboxy-terminal region remorin
XLOC_017190	Medtr3g064800	S29	WT	OK	7.9521	4.65193	-0.773506	-1.67664	0.00315	0.0407679	yes	TPX2 (targeting protein for Xklp2) family protein	TPX2 (targeting protein for Xklp2) family protein
XLOC_042000	Medtr7g118170	S29	WT	OK	4.53651	2.65417	-0.773321	-1.7941	0.0015	0.0230705	yes	3-ketoacyl-CoA synthase-like protein	3-ketoacyl-CoA synthase-like protein
XLOC_000365	Medtr1g019130	S29	WT	OK	20.1911	11.8383	-0.770253	-2.06101	0.0004	0.00809581	yes	wuschel-related homeobox protein	wuschel-related homeobox protein
XLOC_020280	Medtr4g055310	S29	WT	OK	21.4816	12.5956	-0.770177	-2.38459	5e-05	0.00139569	yes	arogenate/prephenate dehydratase	arogenate/prephenate dehydratase
XLOC_024617	Medtr4g080100	S24	WT	OK	16.5516	9.7104	-0.769371	-1.89076	0.0012	0.0328664	yes	phospholipase A1	phospholipase A1
XLOC_044459	Medtr8g092650	S29	WT	OK	5.40111	3.17327	-0.767286	-1.77868	0.00235	0.032631	yes	nodulin MtN21/EamA-like transporter family protein, putative	nodulin MtN21/EamA-like transporter family protein, putative
XLOC_005300	Medtr1g076500	S24	WT	OK	39.7221	23.366	-0.765531	-2.07054	0.00065	0.0198223	yes	DUF506 family protein	DUF506 family protein
XLOC_022109	Medtr4g116420	S29	WT	OK	29.0971	17.1249	-0.764782	-2.47526	5e-05	0.00139569	yes	phosphatase 2C family protein	phosphatase 2C family protein
XLOC_017018	Medtr3g465510	S29	WT	OK	13.6161	8.01567	-0.764416	-2.01574	0.0005	0.009652	yes	transmembrane amino acid transporter family protein	histone deacetylase family protein
XLOC_021265	Medtr4g088385	S29	WT	OK	270.937	159.663	-0.762925	-2.54242	5e-05	0.00139569	yes	hypothetical protein	hypothetical protein
XLOC_027039	Medtr5g023730	S29	WT	OK	35.9329	21.1775	-0.762775	-2.51605	5e-05	0.00139569	yes	fatty acyl-CoA synthetase family protein	fatty acyl-CoA synthetase family protein
XLOC_000146	Medtr1g011580	S29	WT	OK	11.8137	6.97573	-0.76004	-1.97708	0.00075	0.0132636	yes	gibberellin 2-beta-dioxygenase	gibberellin 2-beta-dioxygenase
XLOC_005266	Medtr1g093120	S29	WT	OK	40.253	23.7791	-0.759401	-2.42868	5e-05	0.00139569	yes	2OG-Fe(II) oxygenase family oxidoreductase	carbohydrate-binding X8 domain protein
XLOC_015296	Medtr3g108240	S24	WT	OK	335.498	198.327	-0.758421	-1.84841	0.0011	0.0303952	yes	CHY and CTCHY and RING-type zinc finger protein	CHY and CTCHY and RING-type zinc finger protein
XLOC_025187	Medtr4g099260	S29	WT	OK	51.7166	30.5966	-0.757257	-2.62656	5e-05	0.00139569	yes	high-affinity potassium transporter	high-affinity potassium transporter
XLOC_028143	Medtr5g066960,Medtr5g066990	S29	WT	OK	61.6271	36.4668	-0.756981	-1.99836	0.00055	0.0104683	yes	#N/A	MADS-box transcription factor family protein
XLOC_020905	Medtr4g077130	S29	WT	OK	11.0733	6.55284	-0.756897	-1.98658	0.0005	0.009652	yes	cinnamyl-alcohol dehydrogenase-like protein	cinnamyl-alcohol dehydrogenase-like protein
XLOC_043902	Medtr8g072010	S29	WT	OK	21.0567	12.4646	-0.756436	-2.2981	0.0002	0.00454806	yes	pectinacetylesterase family protein	pectinacetylesterase family protein
XLOC_006803	Medtr2g010470	S29	WT	OK	3.85484	2.28222	-0.756235	-1.92017	0.0009	0.0153658	yes	LRR receptor-like kinase family protein	LRR receptor-like kinase family protein
XLOC_024163	Medtr4g067320	S29	WT	OK	7.45447	4.41345	-0.756197	-1.75955	0.0026	0.0352021	yes	salt tolerance-like protein	salt tolerance-like protein
XLOC_027668	Medtr5g044710	S29	WT	OK	4.28517	2.53772	-0.755818	-1.63605	0.004	0.0492449	yes	ureide permease-like protein	ureide permease-like protein
XLOC_026574	Medtr5g010830	S29	WT	OK	13.2846	7.87585	-0.754248	-2.04508	0.0005	0.009652	yes	MATE efflux family protein	MATE efflux family protein
XLOC_025840	Medtr4g120760	S24	WT	OK	102.26	60.6311	-0.754109	-2.07035	0.00035	0.0118706	yes	pathogenesis-related protein bet V I family protein	pathogenesis-related protein bet V I family protein
XLOC_029626	Medtr5g014890	S29	WT	OK	19.2506	11.4255	-0.752641	-2.12986	0.0002	0.00454806	yes	homeobox associated leucine zipper protein	homeobox associated leucine zipper protein
XLOC_011388	Medtr2g075540,Medtr2g075550,Medtr2g075570,Medtr2g075600	S29	WT	OK	12.3133	7.31149	-0.751982	-1.81787	0.00225	0.0316472	yes	#N/A	transmembrane protein, putative
XLOC_029320	Medtr5g006070	S29	WT	OK	67.0635	39.8521	-0.75087	-2.5097	5e-05	0.00139569	yes	sugar porter (SP) family MFS transporter	sugar porter (SP) family MFS transporter
XLOC_033763	Medtr6g082480	S29	WT	OK	268.021	159.31	-0.750507	-2.60044	5e-05	0.00139569	yes	Chitinase / Hevein / PR-4 / Wheatwin2	alpha/beta fold hydrolase
XLOC_043998	Medtr8g074920	S29	WT	OK	10.4977	6.24046	-0.750343	-1.96395	0.0006	0.0111656	yes	receptor-like kinase theseus protein	receptor-like kinase theseus protein
XLOC_002634	Medtr1g098000	S29	WT	OK	11.0601	6.57571	-0.750145	-1.836	0.0018	0.0264662	yes	histone-lysine N-methyltransferase ASHH1-like protein	carbohydrate-binding X8 domain protein
XLOC_038396	Medtr7g100050	S24	WT	OK	30.5976	18.192	-0.750115	-1.86177	0.0015	0.0394933	yes	nodulin MtN21/EamA-like transporter family protein	nodulin MtN21/EamA-like transporter family protein
XLOC_029071	Medtr5g094590	S29	WT	OK	24.5148	14.5804	-0.749623	-1.83937	0.0007	0.0126894	yes	cytochrome P450 family protein, putative	cytochrome P450 family protein, putative
XLOC_013789	Medtr3g466180	S29	WT	OK	37.1514	22.1171	-0.748256	-2.27997	0.0001	0.00255194	yes	cationic peroxidase	histone deacetylase family protein
XLOC_040255	Medtr7g065260,Medtr7g065590	S29	WT	OK	241.985	144.112	-0.747725	-2.00499	0.0005	0.009652	yes	#N/A	glutathione S-transferase
XLOC_015370	Medtr3g110450	S29	WT	OK	9.40336	5.60698	-0.745952	-2.23982	0.00025	0.00550634	yes	leucine-rich receptor-like kinase family protein	TPR repeat protein
XLOC_007578	Medtr2g035190,Medtr2g035220,Medtr2g035320	S29	WT	OK	153.394	91.4659	-0.745938	-2.581	0.0001	0.00255194	yes	#N/A	ABA-responsive protein
XLOC_002719	Medtr1g101120	S29	WT	OK	34.1963	20.4191	-0.743922	-2.11862	0.00035	0.00726668	yes	PAR1 protein	carbohydrate-binding X8 domain protein
XLOC_009857	Medtr2g014240	S24	WT	OK	76.7028	45.8078	-0.743685	-2.03049	0.00045	0.0146681	yes	auxin-repressed/dormancy-associated protein	auxin-repressed/dormancy-associated protein
XLOC_046091	Medtr8g051540	S29	WT	OK	3.12348	1.86549	-0.743597	-1.77553	0.00255	0.0346765	yes	cysteine-rich RLK (receptor-like kinase) protein	MADS-box transcription factor family protein
XLOC_001805	Medtr1g070180	S24	WT	OK	35.1315	20.9852	-0.743392	-1.97724	0.00055	0.017281	yes	bHLH transcription factor-like protein	bHLH transcription factor-like protein
XLOC_006263	Medtr1g108810	S29	WT	OK	15.2978	9.1433	-0.742534	-1.99744	0.0009	0.0153658	yes	MATE efflux family protein	carbohydrate-binding X8 domain protein
XLOC_033294	Medtr6g059755	S29	WT	OK	36.2969	21.7062	-0.741738	-1.75491	0.00255	0.0346765	yes	Kunitz type trypsin inhibitor / Alpha-fucosidase	Kunitz type trypsin inhibitor / Alpha-fucosidase
XLOC_041127	Medtr7g092740	S29	WT	OK	6.84649	4.09866	-0.74021	-1.75036	0.0021	0.0300037	yes	polygalacturonase inhibitor	polygalacturonase inhibitor
XLOC_028560	Medtr5g080680	S29	WT	OK	11.3928	6.82455	-0.73932	-2.05854	0.00045	0.00888423	yes	protein phosphatase 2C-like protein	protein phosphatase 2C-like protein
XLOC_007252	Medtr2g023860	S29	WT	OK	7.28773	4.37179	-0.737245	-1.87179	0.0012	0.0193614	yes	F-box plant-like protein, putative	F-box plant-like protein, putative
XLOC_037193	Medtr7g061018	S24	WT	OK	102.516	61.5111	-0.736929	-1.89102	0.0013	0.0352506	yes	metallothionein	metallothionein
XLOC_041790	Medtr7g112360	S29	WT	OK	10.3652	6.21953	-0.736872	-1.76768	0.0028	0.0372367	yes	chaperone DnaJ domain protein	chaperone DnaJ domain protein
XLOC_019313	Medtr4g011900	S29	WT	OK	35.1891	21.1178	-0.736671	-2.49757	5e-05	0.00139569	yes	galactose oxidase/kelch repeat protein	galactose oxidase/kelch repeat protein
XLOC_033444	Medtr6g066190	S29	WT	OK	40.0464	24.0402	-0.736225	-2.06512	0.00045	0.00888423	yes	Kunitz type trypsin inhibitor / Alpha-fucosidase	Kunitz type trypsin inhibitor / Alpha-fucosidase
XLOC_024657	Medtr4g083340	S29	WT	OK	4.18718	2.5144	-0.735763	-1.72071	0.00225	0.0316472	yes	pyruvate kinase family protein	pyruvate kinase family protein
XLOC_007241	Medtr2g023540	S29	WT	OK	44.293	26.5983	-0.735742	-2.4064	5e-05	0.00139569	yes	5'-adenylylsulfate reductase	5'-adenylylsulfate reductase
XLOC_040787	Medtr7g082800	S29	WT	OK	44.5401	26.7693	-0.734527	-2.33453	5e-05	0.00139569	yes	MATE efflux family protein	MATE efflux family protein
XLOC_009441	Medtr2g102140	S29	WT	OK	13.5424	8.14582	-0.733352	-2.02431	0.00045	0.00888423	yes	ovate transcriptional repressor	ovate transcriptional repressor
XLOC_005206	Medtr1g073740	S24	WT	OK	25.5628	15.3787	-0.733109	-1.91476	0.00095	0.026934	yes	cellulose synthase-like protein D3	cellulose synthase-like protein D3
XLOC_040782	Medtr7g082590,Medtr7g082640	S29	WT	OK	165.568	99.6104	-0.733055	-1.90977	0.0011	0.0180292	yes	#N/A	Lipid transfer protein
XLOC_042786	Medtr8g028425	S29	WT	OK	7.82333	4.70729	-0.732885	-1.75904	0.00225	0.0316472	yes	DUF2358 family protein	DUF2358 family protein
XLOC_028240	Medtr5g070010	S29	WT	OK	6.56384	3.95176	-0.732044	-1.81631	0.00215	0.0305973	yes	cytochrome P450 family-dependent fatty acid hydroxylase	cytochrome P450 family-dependent fatty acid hydroxylase
XLOC_020642	Medtr4g068550	S29	WT	OK	183.077	110.257	-0.731574	-2.55966	5e-05	0.00139569	yes	fatty acid hydroperoxide lyase	fatty acid hydroperoxide lyase
XLOC_020406	Medtr4g059720	S29	WT	OK	26.6824	16.0743	-0.731135	-2.05298	0.0003	0.0063811	yes	fasciclin-like arabinogalactan protein	fasciclin-like arabinogalactan protein
XLOC_027547	Medtr5g040030	S29	WT	OK	14.0359	8.46087	-0.730242	-2.09709	0.0001	0.00255194	yes	UDP-glucosyltransferase family protein	UDP-glucosyltransferase family protein
XLOC_010803	Medtr2g046150	S29	WT	OK	18.4488	11.1313	-0.728903	-1.82445	0.00175	0.025836	yes	DUF538 family protein	core histone H2A/H2B/H3/H4
XLOC_030131	Medtr5g031000	S29	WT	OK	31.8982	19.2615	-0.727758	-2.07161	0.00045	0.00888423	yes	MADS-box transcription factor	MADS-box transcription factor
XLOC_019790	Medtr4g031820	S29	WT	OK	160.697	97.0466	-0.727595	-2.51693	5e-05	0.00139569	yes	cytochrome P450 family monooxygenase	F-box protein interaction domain protein
XLOC_035756	Medtr6g488100	S29	WT	OK	23.4494	14.1699	-0.726723	-2.26558	0.0001	0.00255194	yes	BHLH transcription factor-like protein	phosphoglucan, water dikinase
XLOC_023193	Medtr4g022850	S29	WT	OK	5.88101	3.55418	-0.726548	-1.75536	0.00245	0.0336751	yes	antheraxanthin epoxidase/zeaxanthin epoxidase	antheraxanthin epoxidase/zeaxanthin epoxidase
XLOC_042253	Medtr8g009110,Medtr8g009120,Medtr8g009150,Medtr8g009170	S29	WT	OK	49.7455	30.0781	-0.725854	-2.35958	5e-05	0.00139569	yes	#N/A	1-aminocyclopropane-1-carboxylate oxidase-like protein
XLOC_002117	Medtr1g081610	S29	WT	OK	22.7753	13.7915	-0.723691	-2.24916	5e-05	0.00139569	yes	O-acetylserine (thiol) lyase	O-acetylserine (thiol) lyase
XLOC_006070	Medtr1g102190	S24	WT	OK	35.3937	21.4348	-0.723536	-1.87726	0.0014	0.0374952	yes	Pti1-like kinase	carbohydrate-binding X8 domain protein
XLOC_046073	Medtr8g046460	S29	WT	OK	13.3708	8.10368	-0.722438	-1.87792	0.0015	0.0230705	yes	plant/F3O9-12 protein	MADS-box transcription factor family protein
XLOC_010324	Medtr2g030130	S24	WT	OK	17.2202	10.4425	-0.721632	-1.86123	0.00155	0.0404673	yes	class III homeodomain leucine zipper protein	class III homeodomain leucine zipper protein
XLOC_014009	Medtr3g068200	S29	WT	OK	9.04305	5.48814	-0.720493	-1.87659	0.00095	0.0160679	yes	protein phosphatase 2C-like protein	protein phosphatase 2C-like protein
XLOC_032607	Medtr6g016275	S24	WT	OK	190.91	115.919	-0.719772	-1.98204	0.0006	0.0185574	yes	transmembrane amino acid transporter family protein	transmembrane amino acid transporter family protein
XLOC_004468	Medtr1g050448	S29	WT	OK	18.0512	10.9691	-0.718652	-2.00019	0.00035	0.00726668	yes	Pmr5/Cas1p GDSL/SGNH-like acyl-esterase family protein	Pmr5/Cas1p GDSL/SGNH-like acyl-esterase family protein
XLOC_007427	Medtr2g029815,Medtr2g029820	S29	WT	OK	137.672	83.7713	-0.716706	-2.479	5e-05	0.00139569	yes	#N/A	peroxidase family protein
XLOC_011434	Medtr2g076350	S24	WT	OK	47.9212	29.167	-0.716325	-1.80957	0.002	0.0495427	yes	PH-GRAM-GEM domain protein	PH-GRAM-GEM domain protein
XLOC_019958	Medtr4g037720	S29	WT	OK	3.31662	2.01865	-0.716324	-1.66928	0.004	0.0492449	yes	LRR receptor-like kinase family protein	LRR receptor-like kinase family protein
XLOC_020407	Medtr4g059730	S29	WT	OK	13.7049	8.3444	-0.71581	-1.74927	0.0029	0.0381924	yes	glutathione S-transferase, amino-terminal domain protein	glutathione S-transferase, amino-terminal domain protein
XLOC_038731	Medtr7g112615	S29	WT	OK	26.5755	16.2107	-0.713151	-2.27414	5e-05	0.00139569	yes	epoxide hydrolase	epoxide hydrolase
XLOC_012119	Medtr2g100510,Medtr2g100520,Medtr2g100550,Medtr2g100560	S29	WT	OK	22.9788	14.0176	-0.71306	-2.12122	0.0002	0.00454806	yes	#N/A	IAA-amino acid hydrolase ILR1-like protein
XLOC_005597	Medtr1g086790	S29	WT	OK	23.7765	14.5097	-0.712523	-2.20022	0.0002	0.00454806	yes	WRKY family transcription factor	carbohydrate-binding X8 domain protein
XLOC_035883	Medtr6g092890,Medtr6g092970	S29	WT	OK	61.4196	37.5298	-0.710662	-2.08052	0.00085	0.014697	yes	#N/A	high-affinity potassium transporter
XLOC_029354	Medtr5g006940	S29	WT	OK	14.3183	8.75079	-0.710372	-1.72421	0.0029	0.0381924	yes	Lipid transfer protein	Lipid transfer protein
XLOC_011380	Medtr2g075400	S29	WT	OK	5.80783	3.54975	-0.710279	-1.7235	0.0023	0.0321837	yes	brassinazole-resistant 1 protein	brassinazole-resistant 1 protein
XLOC_011819	Medtr2g090265,Medtr2g090270	S29	WT	OK	9.74189	5.95731	-0.709541	-1.84678	0.00185	0.0270913	yes	#N/A	expansin-like protein B1
XLOC_005783	Medtr1g092870,Medtr1g092880	S29	WT	OK	79.2003	48.4351	-0.709452	-2.36399	0.0001	0.00255194	yes	#N/A	carbohydrate-binding X8 domain protein
XLOC_001352	Medtr1g053130	S29	WT	OK	76.0914	46.5474	-0.709033	-2.38446	5e-05	0.00139569	yes	DUF617 family protein	hypothetical protein
XLOC_013696	Medtr3g464150	S29	WT	OK	3.3266	2.03574	-0.7085	-1.6915	0.00375	0.0467233	yes	double Clp-N motif P-loop nucleoside triphosphate hydrolase superfamily protein	histone deacetylase family protein
XLOC_042004	Medtr7g118300	S29	WT	OK	67.3678	41.2416	-0.707959	-2.41649	5e-05	0.00139569	yes	caffeic acid O-methyltransferase	caffeic acid O-methyltransferase
XLOC_003805	Medtr1g026740,Medtr1g026750,Medtr1g026770	S29	WT	OK	34.1563	20.9296	-0.706605	-2.24985	0.0001	0.00255194	yes	#N/A	peptide/nitrate transporter plant
XLOC_017540	Medtr3g075390	S29	WT	OK	18.849	11.5531	-0.706208	-1.98716	0.00085	0.014697	yes	KDEL-tailed cysteine endopeptidase CEP1	KDEL-tailed cysteine endopeptidase CEP1
XLOC_030998	Medtr5g067240	S29	WT	OK	6.98342	4.28436	-0.704852	-1.67665	0.0035	0.0440379	yes	phosphoglycerate mutase family protein	phosphoglycerate mutase family protein
XLOC_038402	Medtr7g102330	S29	WT	OK	5.71869	3.5095	-0.704421	-1.69995	0.00235	0.032631	yes	four ACT domain ACT domain protein which protein	four ACT domain ACT domain protein which protein
XLOC_037687	Medtr7g080450	S29	WT	OK	40.4439	24.8319	-0.703728	-2.34073	0.0001	0.00255194	yes	lecithin:cholesterol acyltransferase family protein	lecithin:cholesterol acyltransferase family protein
XLOC_022171	Medtr4g118640	S29	WT	OK	12.7032	7.80871	-0.702041	-2.11109	0.0002	0.00454806	yes	1-deoxy-D-xylulose-5-phosphate synthase	1-deoxy-D-xylulose-5-phosphate synthase
XLOC_006725	Medtr2g008220,Medtr2g008225	S29	WT	OK	178.998	110.16	-0.700343	-2.0963	0.0001	0.00255194	yes	#N/A	UDP-glucosyltransferase family protein
XLOC_019124	Medtr4g005190,Medtr4g005270	S29	WT	OK	292.179	179.819	-0.700307	-2.23224	0.0001	0.00255194	yes	#N/A	beta-amyrin synthase
XLOC_034470	Medtr6g021950	S29	WT	OK	46.8979	28.8657	-0.70017	-2.23514	5e-05	0.00139569	yes	pectate lyase family protein	pectate lyase family protein
XLOC_016170	Medtr3g028210	S29	WT	OK	15.8106	9.74289	-0.698475	-1.97426	0.00075	0.0132636	yes	anthocyanin 5-aromatic acyltransferase	anthocyanin 5-aromatic acyltransferase
XLOC_004284	Medtr1g043200	S29	WT	OK	9.69907	5.9777	-0.698257	-1.73828	0.00335	0.0426448	yes	high affinity inorganic phosphate transporter	high affinity inorganic phosphate transporter
XLOC_045931	Medtr8g041710,Medtr8g041820,Medtr8g041870,Medtr8g041880,Medtr8g041890,Medtr8g041910	S29	WT	OK	27.681	17.0921	-0.695563	-2.13019	0.0003	0.0063811	yes	#N/A	cysteine-rich receptor-like kinase
XLOC_002317	Medtr1g087240	S29	WT	OK	4.16963	2.576	-0.694786	-1.77218	0.0023	0.0321837	yes	alpha-L-arabinofuranosidase/beta-D-xylosidase	carbohydrate-binding X8 domain protein
XLOC_014436	Medtr3g083370	S29	WT	OK	112.412	69.5878	-0.691896	-2.38141	5e-05	0.00139569	yes	1-aminocyclopropane-1-carboxylate oxidase	linoleate 13S-lipoxygenase 2-1, related protein
XLOC_037626	Medtr7g078680	S29	WT	OK	107.261	66.4497	-0.690787	-2.40511	5e-05	0.00139569	yes	polygalacturonase/glycoside hydrolase family protein	polygalacturonase/glycoside hydrolase family protein
XLOC_004121	Medtr1g037370	S29	WT	OK	16.8643	10.4558	-0.689675	-2.01502	0.00065	0.0119628	yes	cytochrome P450 family protein	cytochrome P450 family protein
XLOC_041892	Medtr7g114980	S29	WT	OK	172.039	106.687	-0.689346	-2.31401	0.0001	0.00255194	yes	aldo/keto reductase family oxidoreductase	aldo/keto reductase family oxidoreductase
XLOC_007014	Medtr2g016460	S29	WT	OK	8.91146	5.52977	-0.688441	-1.82062	0.0017	0.0252523	yes	nucleobase-ascorbate transporter-like protein	nucleobase-ascorbate transporter-like protein
XLOC_028628	Medtr5g082620	S29	WT	OK	24.7162	15.3404	-0.68812	-2.25414	5e-05	0.00139569	yes	phosphatidylinositol-specific phospholipase C	phosphatidylinositol-specific phospholipase C
XLOC_025329	Medtr4g104640	S29	WT	OK	14.5094	9.04252	-0.682185	-1.88306	0.00145	0.0224926	yes	cytochrome P450 family 71 protein	cytochrome P450 family 71 protein
XLOC_013865	Medtr3g062950,Medtr3g063030	S29	WT	OK	76.5416	47.7252	-0.681491	-2.06612	0.00035	0.00726668	yes	#N/A	bis(5-adenosyl)-triphosphatase-like protein
XLOC_031235	Medtr5g075450	S29	WT	OK	471.235	294.056	-0.680354	-2.21938	0.00015	0.00357973	yes	cytochrome P450 family cinnamate 4-hydroxylase	cytochrome P450 family cinnamate 4-hydroxylase
XLOC_006274	Medtr1g109380,Medtr1g109390	S29	WT	OK	30.8977	19.3066	-0.678404	-2.16675	0.0003	0.0063811	yes	#N/A	carbohydrate-binding X8 domain protein
XLOC_038687	Medtr7g111260	S29	WT	OK	7.78013	4.86181	-0.678299	-1.86447	0.00105	0.0174068	yes	peptide/nitrate transporter	peptide/nitrate transporter
XLOC_000631	Medtr1g028290	S29	WT	OK	10.204	6.37897	-0.677735	-1.85602	0.0012	0.0193614	yes	receptor-like kinase	receptor-like kinase
XLOC_001678	Medtr1g066530	S29	WT	OK	83.8393	52.4153	-0.67764	-2.01012	0.0006	0.0111656	yes	albumin-2 protein	pentameric polyubiquitin
XLOC_048545	Medtr0050s0240	S29	WT	OK	12.6387	7.9018	-0.677591	-1.66768	0.00325	0.0417141	yes	embryo-specific protein	#N/A
XLOC_014592	Medtr3g087740	S29	WT	OK	7.8485	4.90907	-0.676966	-1.73651	0.0027	0.0361504	yes	sulfate/bicarbonate/oxalate exchanger and transporter sat-1	linoleate 13S-lipoxygenase 2-1, related protein
XLOC_014633	Medtr3g088640	S29	WT	OK	13.2861	8.31046	-0.676923	-2.11686	0.0004	0.00809581	yes	adenine nucleotide alpha hydrolase-like domain kinase	linoleate 13S-lipoxygenase 2-1, related protein
XLOC_044143	Medtr8g079482	S29	WT	OK	8.39713	5.26044	-0.674713	-1.9447	0.0009	0.0153658	yes	carboxy-terminal region remorin	carboxy-terminal region remorin
XLOC_009498	Medtr2g103795	S29	WT	OK	30.0442	18.84	-0.673292	-2.07746	0.00055	0.0104683	yes	TPR repeat protein	TPR repeat protein
XLOC_032823	Medtr6g027920	S24	WT	OK	34.1033	21.3866	-0.673206	-1.8414	0.00165	0.0424169	yes	cobalamin-independent methionine synthase	cobalamin-independent methionine synthase
XLOC_021549	Medtr4g094518	S24	WT	OK	52.4494	32.9198	-0.671969	-1.8542	0.0012	0.0328664	yes	FAD-binding berberine family protein	FAD-binding berberine family protein
XLOC_000346	Medtr1g018510	S24	WT	OK	33.5306	21.0457	-0.671958	-1.82403	0.0016	0.0413758	yes	subtilisin-like serine protease	calcium-binding EF hand-like protein
XLOC_017898	Medtr3g086670	S29	WT	OK	11.2208	7.04374	-0.671769	-1.83029	0.0017	0.0252523	yes	clathrin assembly protein	linoleate 13S-lipoxygenase 2-1, related protein
XLOC_024715	Medtr4g485630	S29	WT	OK	144.905	90.9771	-0.671535	-2.31464	0.0001	0.00255194	yes	flavonoid glucosyltransferase	F-box/ankyrin repeat SKIP35-like protein
XLOC_035680	Medtr6g085010	S29	WT	OK	16.4433	10.3434	-0.66879	-1.99318	0.00085	0.014697	yes	aspartic protease in GUARD CELL-like protein	aspartic protease in GUARD CELL-like protein
XLOC_018419	Medtr3g102390	S29	WT	OK	19.2973	12.1412	-0.668481	-1.7193	0.0026	0.0352021	yes	carbohydrate esterase plant-like protein	carbohydrate esterase plant-like protein
XLOC_017860	Medtr3g084410	S24	WT	OK	83.0792	52.3391	-0.666598	-1.86041	0.0015	0.0394933	yes	selenium-binding-like protein	linoleate 13S-lipoxygenase 2-1, related protein
XLOC_016522	Medtr3g449200	S29	WT	OK	106.144	66.8986	-0.665977	-2.22558	0.0002	0.00454806	yes	hypothetical protein	histone deacetylase family protein
XLOC_025724	Medtr4g118590	S29	WT	OK	38.938	24.5457	-0.665706	-2.34415	5e-05	0.00139569	yes	inosine-uridine preferring nucleoside hydrolase	inosine-uridine preferring nucleoside hydrolase
XLOC_020499	Medtr4g063710,Medtr4g063720	S29	WT	OK	33.3695	21.0493	-0.664759	-2.19792	0.0002	0.00454806	yes	#N/A	heat shock cognate 70 kDa protein
XLOC_034133	Medtr6g008480	S29	WT	OK	40.8543	25.7768	-0.664416	-2.0972	0.00075	0.0132636	yes	matrix metalloproteinase	matrix metalloproteinase
XLOC_021915	Medtr4g109090	S29	WT	OK	6.24707	3.94335	-0.663758	-1.87056	0.0013	0.0206526	yes	cyclin-dependent kinase	cyclin-dependent kinase
XLOC_010968	Medtr2g055470	S29	WT	OK	443.464	280.207	-0.662325	-1.79647	0.0016	0.0241804	yes	cytochrome P450 family 709 protein	RNA recognition motif 2 in plant MEI2-like protein
XLOC_026690	Medtr5g014040	S29	WT	OK	8.97955	5.67578	-0.661825	-1.92426	0.001	0.0166797	yes	two-component response regulator-APRR2-like protein	two-component response regulator-APRR2-like protein
XLOC_039765	Medtr7g039550	S29	WT	OK	27.9518	17.6746	-0.661266	-1.95619	0.0009	0.0153658	yes	UDP-glucosyltransferase family protein	UDP-glucosyltransferase family protein
XLOC_041838	Medtr7g113660	S29	WT	OK	187.911	118.844	-0.660976	-2.24161	0.0003	0.0063811	yes	mevalonate kinase	mevalonate kinase
XLOC_022131	Medtr4g117380	S29	WT	OK	55.0515	34.8609	-0.659173	-2.17021	0.0002	0.00454806	yes	endo-1,3-1,4-beta-D-glucanase-like protein	endo-1,3-1,4-beta-D-glucanase-like protein
XLOC_021316	Medtr4g089060	S29	WT	OK	11.5504	7.32519	-0.657008	-1.80334	0.0017	0.0252523	yes	epoxide hydrolase-like protein	epoxide hydrolase-like protein
XLOC_042898	Medtr8g032950	S29	WT	OK	441.74	280.337	-0.656034	-2.13301	0.0002	0.00454806	yes	UDP-glucosyltransferase family protein	UDP-glucosyltransferase family protein
XLOC_038090	Medtr7g092600	S29	WT	OK	8.22256	5.22074	-0.655331	-1.69514	0.0035	0.0440379	yes	cytochrome P450 family protein	cytochrome P450 family protein
XLOC_036434	Medtr7g024300	S29	WT	OK	23.4934	14.9252	-0.654505	-2.01764	0.00035	0.00726668	yes	enoyl-CoA hydratase/isomerase family protein	enoyl-CoA hydratase/isomerase family protein
XLOC_024232	Medtr4g068340	S24	WT	OK	113.502	72.1678	-0.653292	-1.8045	0.00175	0.0446189	yes	T13 protein	transmembrane protein, putative
XLOC_025392	Medtr4g104880	S24	WT	OK	64.246	40.8797	-0.652221	-1.81641	0.00155	0.0404673	yes	ubiquitin-associated/TS-N domain protein, putative	ubiquitin-associated/TS-N domain protein, putative
XLOC_015063	Medtr3g102310	S29	WT	OK	15.8496	10.0894	-0.651604	-1.80327	0.00225	0.0316472	yes	carboxy-terminal domain cyclin	carboxy-terminal domain cyclin
XLOC_049291	Medtr0246s0020	S29	WT	OK	30.3348	19.3184	-0.651001	-2.01032	0.00075	0.0132636	yes	basic helix loop helix (bHLH) DNA-binding family protein	#N/A
XLOC_013625	Medtr3g462330	S29	WT	OK	10.1086	6.44173	-0.650062	-1.72474	0.0029	0.0381924	yes	RNA-binding (RRM/RBD/RNP motif) family protein	histone deacetylase family protein
XLOC_010405	Medtr2g034090	S29	WT	OK	1038.93	662.492	-0.649126	-1.79208	0.00215	0.0305973	yes	ATP:citrate lyase	ATP:citrate lyase
XLOC_043335	Medtr8g059605	S29	WT	OK	10.0128	6.39132	-0.647665	-1.96744	0.0003	0.0063811	yes	LRR receptor-like kinase	MADS-box transcription factor family protein
XLOC_047252	Medtr8g090330	S24	WT	OK	83.9238	53.5763	-0.647487	-1.80056	0.002	0.0495427	yes	trehalose-phosphate phosphatase	trehalose-phosphate phosphatase
XLOC_040357	Medtr7g068780	S29	WT	OK	20.2164	12.9174	-0.646207	-1.91383	0.0013	0.0206526	yes	temperature-sensitive omega-3 fatty acid desaturase	temperature-sensitive omega-3 fatty acid desaturase
XLOC_044294	Medtr8g087720	S29	WT	OK	23.6938	15.1458	-0.645594	-1.89396	0.0014	0.0218575	yes	major intrinsic protein (MIP) family transporter	hypothetical protein
XLOC_011513	Medtr2g080230,Medtr2g080260	S29	WT	OK	57.3637	36.6874	-0.644854	-1.99244	0.0007	0.0126894	yes	#N/A	root cap/late embryogenesis-like protein
XLOC_037300	Medtr7g068920	S29	WT	OK	10.3846	6.64392	-0.644339	-1.66992	0.004	0.0492449	yes	Pmr5/Cas1p GDSL/SGNH-like acyl-esterase family protein	Pmr5/Cas1p GDSL/SGNH-like acyl-esterase family protein
XLOC_006241	Medtr1g107535	S29	WT	OK	41.454	26.5634	-0.64207	-2.11217	0.0004	0.00809581	yes	carboxy-terminal domain cyclin	carbohydrate-binding X8 domain protein
XLOC_020729	Medtr4g071520	S29	WT	OK	499.975	320.738	-0.64046	-2.05948	0.00045	0.00888423	yes	squalene synthase	squalene synthase
XLOC_039384	Medtr7g022870	S29	WT	OK	48.5909	31.2	-0.63914	-2.17844	0.0002	0.00454806	yes	sulfate/bicarbonate/oxalate exchanger and transporter sat-1	sulfate/bicarbonate/oxalate exchanger and transporter sat-1
XLOC_014198	Medtr3g088870,Medtr3g088880	S29	WT	OK	16.9042	10.8569	-0.63877	-1.9191	0.0009	0.0153658	yes	#N/A	linoleate 13S-lipoxygenase 2-1, related protein
XLOC_041826	Medtr7g113405	S29	WT	OK	129.969	83.4927	-0.638442	-2.11654	0.0001	0.00255194	yes	3-ketoacyl-CoA synthase-like protein	3-ketoacyl-CoA synthase-like protein
XLOC_018570	Medtr3g106585	S29	WT	OK	664.411	426.837	-0.638391	-2.16108	0.00015	0.00357973	yes	Kunitz type trypsin inhibitor	Kunitz type trypsin inhibitor
XLOC_033292	Medtr6g059730	S29	WT	OK	622.616	400.164	-0.63775	-2.18669	5e-05	0.00139569	yes	Kunitz type trypsin inhibitor / Alpha-fucosidase	Kunitz type trypsin inhibitor / Alpha-fucosidase
XLOC_013981	Medtr3g067770,Medtr3g067795	S29	WT	OK	14.8049	9.51588	-0.637666	-1.81916	0.0024	0.0331136	yes	#N/A	kinase 1B
XLOC_019193	Medtr4g007910	S29	WT	OK	30.8736	19.8459	-0.637531	-1.97297	0.0004	0.00809581	yes	hypothetical protein	hypothetical protein
XLOC_000705	Medtr1g030810,Medtr1g030820,Medtr1g030840	S29	WT	OK	87.8623	56.5108	-0.636717	-1.97039	0.00075	0.0132636	yes	#N/A	pathogenesis-related protein bet V I family protein
XLOC_012429	Medtr3g005560	S29	WT	OK	393.924	253.411	-0.636439	-2.02466	0.00085	0.014697	yes	cellulose synthase-like protein D3	cellulose synthase-like protein D3
XLOC_015763	Medtr3g009490,Medtr3g009510,Medtr3g009520	S29	WT	OK	18.4725	11.8889	-0.635759	-1.66331	0.0034	0.0431044	yes	#N/A	UDP-glucosyltransferase family protein
XLOC_034917	Medtr6g043460	S29	WT	OK	71.0662	45.7533	-0.635287	-2.13635	0.0001	0.00255194	yes	peroxidase family protein	peroxidase family protein
XLOC_042831	Medtr8g030920	S29	WT	OK	13.114	8.44853	-0.634337	-1.84073	0.0014	0.0218575	yes	acyl-CoA thioesterase	acyl-CoA thioesterase
XLOC_037927	Medtr7g087410	S29	WT	OK	38.6941	24.9289	-0.634294	-2.00242	0.00025	0.00550634	yes	MATE efflux family protein	MATE efflux family protein
XLOC_025608	Medtr4g115170	S29	WT	OK	22.2255	14.3387	-0.632297	-1.84582	0.00135	0.0212295	yes	EF hand calcium-binding family protein	EF hand calcium-binding family protein
XLOC_032945	Medtr6g038220,Medtr6g038230	S29	WT	OK	32.4279	20.9321	-0.631519	-1.94604	0.0007	0.0126894	yes	#N/A	UDP-glucosyltransferase family protein
XLOC_040028	Medtr7g056450	S29	WT	OK	7.1671	4.62933	-0.630586	-1.76973	0.0021	0.0300038	yes	S-locus lectin kinase family protein	S-locus lectin kinase family protein
XLOC_000299	Medtr1g016780	S29	WT	OK	254.036	164.134	-0.630158	-2.13583	0.0001	0.00255194	yes	vacuolar processing enzyme	vacuolar processing enzyme
XLOC_040691	Medtr7g080060	S29	WT	OK	751.792	486.03	-0.629289	-2.03182	0.00045	0.00888423	yes	isopentenyl-diphosphate delta-isomerase	isopentenyl-diphosphate delta-isomerase
XLOC_032821	Medtr6g033675	S29	WT	OK	183.079	118.465	-0.628012	-2.05216	0.00035	0.00726668	yes	UDP-glucosyl transferase 88A1	UDP-glucosyl transferase 88A1
XLOC_001559	Medtr1g060490,Medtr1g060500,Medtr1g060520,Medtr1g060530	S29	WT	OK	32.0724	20.7642	-0.627234	-1.91942	0.00085	0.014697	yes	#N/A	GDSL-like lipase/acylhydrolase
XLOC_020677	Medtr4g069810	S29	WT	OK	449.892	291.633	-0.625427	-1.85401	0.00145	0.0224926	yes	specific tissue protein	specific tissue protein
XLOC_000673	Medtr1g029600	S29	WT	OK	167.776	108.76	-0.625386	-2.10779	0.0002	0.00454806	yes	receptor-like kinase plant, putative	receptor-like kinase plant, putative
XLOC_012006	Medtr2g097030	S29	WT	OK	34.556	22.4603	-0.621561	-1.97158	0.0007	0.0126894	yes	expansin A10	expansin A10
XLOC_002640	Medtr1g097935	S29	WT	OK	49.8655	32.4284	-0.620782	-2.05709	0.00055	0.0104683	yes	chalcone and stilbene synthase family protein	carbohydrate-binding X8 domain protein
XLOC_015984	Medtr3g019390,Medtr3g019420,Medtr3g019490,Medtr3g019500,Medtr3g019530,Medtr3g019580	S29	WT	OK	13.4716	8.7637	-0.62031	-1.89609	0.00125	0.0200046	yes	#N/A	Serine/Threonine kinase family protein
XLOC_031282	Medtr5g076620	S29	WT	OK	16.2223	10.5594	-0.619442	-1.85183	0.0009	0.0153658	yes	squalene/phytoene synthase	squalene/phytoene synthase
XLOC_046900	Medtr8g479390	S29	WT	OK	109.204	71.0851	-0.619412	-2.04917	0.00025	0.00550634	yes	multi-copper oxidase-like protein	ribulose bisphosphate carboxylase large chain
XLOC_018874	Medtr3g114870	S29	WT	OK	54.6273	35.5662	-0.619113	-2.06472	0.0004	0.00809581	yes	lysine/ornithine decarboxylase	lysine/ornithine decarboxylase
XLOC_024201	Medtr4g069040	S29	WT	OK	40.7111	26.5342	-0.61757	-1.96502	0.00115	0.0187216	yes	dehydration-responsive RD22-like protein	dehydration-responsive RD22-like protein
XLOC_013850	Medtr3g062590	S29	WT	OK	26.6583	17.377	-0.617401	-2.12204	0.0003	0.0063811	yes	LRR receptor-like kinase	28S ribosomal protein S29
XLOC_004127	Medtr1g037520	S29	WT	OK	18.6996	12.1961	-0.616588	-1.67434	0.0035	0.0440379	yes	transmembrane protein, putative	transmembrane protein, putative
XLOC_017928	Medtr3g087390	S29	WT	OK	10.6983	6.98806	-0.614414	-1.7483	0.0031	0.0402167	yes	VQ motif protein	linoleate 13S-lipoxygenase 2-1, related protein
XLOC_020388	Medtr4g058860	S29	WT	OK	50.9945	33.3505	-0.612634	-1.90576	0.00145	0.0224926	yes	nucleotide/sugar transporter family protein	nucleotide/sugar transporter family protein
XLOC_025331	Medtr4g104700,Medtr4g104730	S29	WT	OK	416.642	272.662	-0.611693	-2.04733	0.0004	0.00809581	yes	#N/A	component of high affinity nitrate transporter
XLOC_007392	Medtr2g028580	S29	WT	OK	45.134	29.5425	-0.611422	-2.09712	0.0002	0.00454806	yes	LRR receptor-like kinase	F-box protein interaction domain protein
XLOC_037358	Medtr7g070610,Medtr7g070660,Medtr7g070740,Medtr7g070780,Medtr7g070910,Medtr7g070930,Medtr7g070940,Medtr7g070995,Medtr7g071040,Medtr7g071050	S29	WT	OK	65.3572	42.7867	-0.611182	-1.84037	0.0007	0.0126894	yes	#N/A	UDP-glucosyltransferase family protein
XLOC_017993	Medtr3g089035	S29	WT	OK	357.249	234.033	-0.610221	-1.99343	0.0006	0.0111656	yes	basic blue-like protein	linoleate 13S-lipoxygenase 2-1, related protein
XLOC_021154	Medtr4g084870	S29	WT	OK	12.055	7.91625	-0.606745	-1.82608	0.00195	0.0283076	yes	auxin efflux carrier family transporter	auxin efflux carrier family transporter
XLOC_030065	Medtr5g029230	S29	WT	OK	24.7991	16.2945	-0.605904	-1.91873	0.00105	0.0174068	yes	phospholipid/glycerol acyltransferase family protein	phospholipid/glycerol acyltransferase family protein
XLOC_045344	Medtr8g018690	S29	WT	OK	99.4697	65.3794	-0.605421	-2.11496	0.00035	0.00726668	yes	seed linoleate 9S-lipoxygenase	seed linoleate 9S-lipoxygenase
XLOC_027434	Medtr5g036080	S29	WT	OK	16.3701	10.76	-0.605394	-1.61855	0.004	0.0492449	yes	matrix metalloproteinase	matrix metalloproteinase
XLOC_006447	Medtr1g115455	S29	WT	OK	39.5002	25.9636	-0.605369	-1.69571	0.00265	0.0356347	yes	DUF674 family protein	DUF674 family protein
XLOC_012092	Medtr2g099950	S29	WT	OK	92.2791	60.6885	-0.604581	-2.06083	0.0004	0.00809581	yes	cell-wall invertase	cell-wall invertase
XLOC_032008	Medtr5g098310	S29	WT	OK	363.825	239.492	-0.603268	-2.04721	0.00035	0.00726668	yes	peroxisomal acetoacetyl-coenzyme A thiolase	peroxisomal acetoacetyl-coenzyme A thiolase
XLOC_029433	Medtr5g009170	S29	WT	OK	92.7366	61.0508	-0.603129	-2.0966	0.00025	0.00550634	yes	UDP-D-glucose/UDP-D-galactose 4-epimerase	UDP-D-glucose/UDP-D-galactose 4-epimerase
XLOC_010299	Medtr2g030130	S29	WT	OK	16.0879	10.5943	-0.602683	-1.91938	0.00165	0.0247295	yes	class III homeodomain leucine zipper protein	class III homeodomain leucine zipper protein
XLOC_031632	Medtr5g087410	S29	WT	OK	5.6133	3.69974	-0.601423	-1.78098	0.002	0.028879	yes	indole-3-acetaldehyde oxidase	indole-3-acetaldehyde oxidase
XLOC_023163	Medtr4g021725	S29	WT	OK	2058.14	1357.23	-0.600675	-1.83206	0.00205	0.0294443	yes	metallothionein	metallothionein
XLOC_014015	Medtr3g069190	S29	WT	OK	11.6134	7.67169	-0.598173	-1.70871	0.0038	0.0471839	yes	2-nitropropane dioxygenase-like protein	2-nitropropane dioxygenase-like protein
XLOC_024923	Medtr4g092640	S29	WT	OK	28.6652	18.9457	-0.59743	-1.94037	0.00145	0.0224926	yes	squalene monooxygenase	squalene monooxygenase
XLOC_046597	Medtr8g069470	S29	WT	OK	40.5088	26.7924	-0.596415	-1.98933	0.00045	0.00888423	yes	MATE efflux family protein	MADS-box transcription factor family protein
XLOC_026620	Medtr5g012000	S29	WT	OK	19.9369	13.1918	-0.595796	-1.64348	0.00395	0.0488231	yes	plant invertase/pectin methylesterase inhibitor	plant invertase/pectin methylesterase inhibitor
XLOC_002606	Medtr1g096580	S29	WT	OK	51.6607	34.1909	-0.595456	-1.97825	0.0006	0.0111656	yes	white-brown-complex ABC transporter family protein	carbohydrate-binding X8 domain protein
XLOC_005685	Medtr1g089890	S29	WT	OK	34.7125	22.9973	-0.593995	-1.73305	0.00295	0.0387101	yes	hypothetical protein	carbohydrate-binding X8 domain protein
XLOC_023925	Medtr4g058970	S29	WT	OK	22.5213	14.9289	-0.593184	-1.94948	0.00045	0.00888423	yes	class III homeodomain leucine zipper protein	class III homeodomain leucine zipper protein
XLOC_007429	Medtr2g029850	S29	WT	OK	277.517	183.986	-0.592982	-2.06359	0.00045	0.00888423	yes	peroxidase family protein	peroxidase family protein
XLOC_008969	Medtr2g088450	S29	WT	OK	18.0307	11.9559	-0.592734	-1.79388	0.002	0.028879	yes	glutamate receptor 32	glutamate receptor 2
XLOC_005335	Medtr1g078000	S29	WT	OK	68.8029	45.6546	-0.591709	-2.01972	0.00075	0.0132636	yes	granule bound starch synthase I, putative	granule bound starch synthase I, putative
XLOC_025194	Medtr4g099430	S29	WT	OK	118.368	78.5912	-0.590842	-1.82709	0.00165	0.0247295	yes	inhibitor of apoptosis-promoting Bax1 protein	inhibitor of apoptosis-promoting Bax1 protein
XLOC_017042	Medtr3g031220	S29	WT	OK	19.1275	12.7014	-0.590658	-1.8454	0.00165	0.0247295	yes	WRKY transcription factor	DNA topoisomerase IV subunit A
XLOC_025945	Medtr4g126160	S29	WT	OK	20.9486	13.9261	-0.589057	-1.81703	0.0015	0.0230705	yes	cytokinin oxidase/dehydrogenase-like protein	cytokinin oxidase/dehydrogenase-like protein
XLOC_041891	Medtr7g114970	S29	WT	OK	101.591	67.5364	-0.589033	-2.07538	0.00015	0.00357973	yes	aldo/keto reductase family oxidoreductase	aldo/keto reductase family oxidoreductase
XLOC_009737	Medtr2g011080	S29	WT	OK	67.6771	45.0551	-0.58698	-1.86032	0.0009	0.0153658	yes	NAD(P)H:quinone oxidoreductase, type IV protein	NAD(P)H:quinone oxidoreductase, type IV protein
XLOC_034520	Medtr6g023665	S29	WT	OK	86.641	57.8134	-0.583645	-1.95944	0.00085	0.014697	yes	UDP-glucosyltransferase family protein	UDP-glucosyltransferase family protein
XLOC_025328	Medtr4g104610	S29	WT	OK	62.5244	41.7366	-0.583104	-1.92556	0.00075	0.0132636	yes	cytochrome P450 family 71 protein	cytochrome P450 family 71 protein
XLOC_003677	Medtr1g022160	S29	WT	OK	120.605	80.6026	-0.581395	-2.00398	0.0004	0.00809581	yes	glucan endo-1,3-beta-glucosidase-like protein	glucan endo-1,3-beta-glucosidase-like protein
XLOC_046468	Medtr8g064530,Medtr8g064560	S29	WT	OK	41.3051	27.6082	-0.581222	-1.93946	0.0014	0.0218575	yes	#N/A	MADS-box transcription factor family protein
XLOC_000104	Medtr1g009613	S29	WT	OK	57.3692	38.395	-0.579357	-2.003	0.00055	0.0104683	yes	WRKY family transcription factor	shikimate kinase-like protein, putative
XLOC_028733	Medtr5g085900	S29	WT	OK	186.532	124.88	-0.578884	-2.01377	0.0004	0.00809581	yes	MD-like lipid recognition domain protein/ML domain protein	MD-like lipid recognition domain protein/ML domain protein
XLOC_018919	Medtr3g116380	S29	WT	OK	115.012	77.0792	-0.577377	-2.00275	0.0005	0.009652	yes	dehydration-responsive RD22-like protein	dehydration-responsive RD22-like protein
XLOC_010128	Medtr2g023680	S29	WT	OK	293.837	197.044	-0.576497	-1.88882	0.0006	0.0111656	yes	cytochrome P450 family monooxygenase	cytochrome P450 family monooxygenase
XLOC_003210	Medtr1g115840,Medtr1g115850	S29	WT	OK	118.538	79.5285	-0.575801	-2.00525	0.00055	0.0104683	yes	#N/A	chalcone-flavanone isomerase family protein
XLOC_009803	Medtr2g013060	S29	WT	OK	48.0588	32.2666	-0.574758	-1.96347	0.00065	0.0119628	yes	allantoinase	allantoinase
XLOC_010697	Medtr2g041960	S29	WT	OK	19.6464	13.2253	-0.570961	-1.82228	0.00205	0.0294443	yes	Serine/Threonine kinase family protein	core histone H2A/H2B/H3/H4
XLOC_029473	Medtr5g010420	S29	WT	OK	20.9955	14.1412	-0.570179	-1.9097	0.001	0.0166797	yes	heavy metal P-type ATPase	heavy metal P-type ATPase
XLOC_023887	Medtr4g057270	S29	WT	OK	33.1481	22.3594	-0.568042	-1.70415	0.00345	0.0436364	yes	transcription factor	transcription factor
XLOC_045065	Medtr8g009980,Medtr8g010000,Medtr8g010020,Medtr8g010030	S29	WT	OK	47.1402	31.8756	-0.564504	-1.75277	0.00265	0.0356347	yes	#N/A	NADP-dependent alkenal double bond reductase
XLOC_043189	Medtr8g046210,Medtr8g046240	S29	WT	OK	36.8826	24.9395	-0.564503	-1.83311	0.0016	0.0241804	yes	#N/A	cytochrome P450 family protein
XLOC_022909	Medtr4g011640	S29	WT	OK	5.95009	4.0242	-0.564211	-1.68648	0.00335	0.0426448	yes	drug resistance transporter-like ABC domain protein	drug resistance transporter-like ABC domain protein
XLOC_034498	Medtr6g022790	S29	WT	OK	34.2719	23.1938	-0.563285	-1.84576	0.00185	0.0270913	yes	transmembrane amino acid transporter family protein	transmembrane amino acid transporter family protein
XLOC_044093	Medtr8g077940	S29	WT	OK	12.8848	8.72043	-0.563197	-1.73794	0.00285	0.0377399	yes	GRAS family transcription factor	GRAS family transcription factor
XLOC_044237	Medtr8g085630	S29	WT	OK	20.3954	13.807	-0.56284	-1.69146	0.0036	0.0451393	yes	neutral amino acid transporter	calmodulin-binding protein
XLOC_014003	Medtr3g068125	S29	WT	OK	18.759	12.7055	-0.562129	-1.758	0.0024	0.0331136	yes	transferring glycosyl group transferase	transferring glycosyl group transferase
XLOC_037557	Medtr7g076650	S29	WT	OK	24.1569	16.3856	-0.560005	-1.88445	0.00115	0.0187216	yes	NADP-dependent malic enzyme	NADP-dependent malic enzyme
XLOC_013175	Medtr3g046330	S29	WT	OK	25.7528	17.4759	-0.559366	-1.70177	0.0029	0.0381924	yes	3-hydroxyisobutyryl-CoA hydrolase-like protein	3-hydroxyisobutyryl-CoA hydrolase-like protein
XLOC_002099	Medtr1g080690	S29	WT	OK	46.3992	31.4915	-0.559138	-1.93111	0.0007	0.0126894	yes	TPX2 (targeting protein for Xklp2) family protein	TPX2 (targeting protein for Xklp2) family protein
XLOC_015148	Medtr3g104930	S29	WT	OK	104.399	70.8641	-0.558984	-1.92587	0.00075	0.0132636	yes	subtilisin-like serine protease	subtilisin-like serine protease
XLOC_007399	Medtr2g028830	S29	WT	OK	31.4462	21.3526	-0.558476	-1.75995	0.00255	0.0346765	yes	SBP (S-ribonuclease-binding protein) family protein	F-box protein interaction domain protein
XLOC_030902	Medtr5g464490	S29	WT	OK	295.034	200.733	-0.555601	-1.8759	0.0011	0.0180292	yes	leginsulin related MtN11/16/17 family	UTP-glucose-1-phosphate uridylyltransferase
XLOC_009055	Medtr2g090240,Medtr2g090245	S29	WT	OK	172.296	117.232	-0.555519	-1.8867	0.00105	0.0174068	yes	#N/A	epoxide hydrolase-like protein
XLOC_039565	Medtr7g029030	S29	WT	OK	49.8945	33.9655	-0.55481	-1.8435	0.00155	0.0235889	yes	peroxidase family protein	peroxidase family protein
XLOC_004945	Medtr1g067170,Medtr1g067180	S29	WT	OK	242.34	165.019	-0.5544	-1.86228	0.00145	0.0224926	yes	#N/A	glutathione S-transferase
XLOC_021797	Medtr4g104680	S29	WT	OK	13.9917	9.53576	-0.553148	-1.73351	0.0031	0.0402167	yes	quinolinate synthetase A protein	quinolinate synthetase A protein
XLOC_018394	Medtr3g101420	S29	WT	OK	32.7513	22.3674	-0.550156	-1.72699	0.0035	0.0440379	yes	gibberellin receptor GID1	gibberellin receptor GID1
XLOC_032385	Medtr6g012380	S29	WT	OK	13.2154	9.02573	-0.550102	-1.77604	0.0022	0.0311456	yes	granule bound starch synthase	granule bound starch synthase
XLOC_035361	Medtr6g069870	S29	WT	OK	147.989	101.109	-0.549573	-1.93206	0.00095	0.0160679	yes	jasmonate zim-domain protein	jasmonate zim-domain protein
XLOC_044681	Medtr8g099995	S29	WT	OK	18.3107	12.5114	-0.549441	-1.73281	0.00265	0.0356347	yes	NAD(P)-binding rossmann-fold protein	ribulose bisphosphate carboxylase large chain
XLOC_014741	Medtr3g092220	S29	WT	OK	68.969	47.1389	-0.54903	-1.7929	0.00225	0.0316472	yes	SAUR-like auxin-responsive family protein	SAUR-like auxin-responsive family protein
XLOC_041770	Medtr7g111600	S29	WT	OK	90.4624	61.8352	-0.548889	-1.83942	0.0012	0.0193614	yes	carbohydrate-binding X8 domain protein	carbohydrate-binding X8 domain protein
XLOC_044062	Medtr8g076680	S29	WT	OK	36.5846	25.0175	-0.5483	-1.68539	0.00365	0.0456607	yes	epoxide hydrolase	epoxide hydrolase
XLOC_029650	Medtr5g015690	S29	WT	OK	9.45989	6.475	-0.546944	-1.68103	0.00265	0.0356347	yes	formin-like 2 domain protein	formin-like 2 domain protein
XLOC_017971	Medtr3g088425	S29	WT	OK	23.7353	16.2583	-0.545856	-1.73524	0.0025	0.0342756	yes	DPP6 amino-terminal domain protein	linoleate 13S-lipoxygenase 2-1, related protein
XLOC_026920	Medtr5g020760	S29	WT	OK	52.689	36.1145	-0.544925	-1.83029	0.0012	0.0193614	yes	isoflavone reductase-like protein	isoflavone reductase-like protein
XLOC_006202	Medtr1g106785	S29	WT	OK	129.496	88.7665	-0.544817	-1.89803	0.001	0.0166797	yes	somatic embryogenesis receptor-like kinase	carbohydrate-binding X8 domain protein
XLOC_041172	Medtr7g093870	S29	WT	OK	374.027	256.534	-0.543991	-1.89573	0.0008	0.0140449	yes	disease resistance-responsive, dirigent domain protein	disease resistance-responsive, dirigent domain protein
XLOC_045936	Medtr8g042000,Medtr8g042020,Medtr8g042040,Medtr8g042060	S29	WT	OK	36.2691	24.8796	-0.543781	-1.77316	0.0026	0.0352021	yes	#N/A	cytochrome P450 family 72 protein
XLOC_032825	Medtr6g033725	S29	WT	OK	43.1238	29.6125	-0.542277	-1.77832	0.00265	0.0356347	yes	UDP-glucosyl transferase 88A1	UDP-glucosyl transferase 88A1
XLOC_022306	Medtr4g123990,Medtr4g124000	S29	WT	OK	16.9314	11.6358	-0.541129	-1.85022	0.002	0.028879	yes	#N/A	ABC transporter B family protein
XLOC_038112	Medtr7g093200	S29	WT	OK	494.586	340.191	-0.539877	-1.8048	0.00155	0.0235889	yes	microsomal omega-3 fatty acid desaturase	microsomal omega-3 fatty acid desaturase
XLOC_025413	Medtr4g107650	S29	WT	OK	99.4109	68.4823	-0.537673	-1.85411	0.00115	0.0187216	yes	homeobox leucine zipper family protein	homeobox leucine zipper family protein
XLOC_007684	Medtr2g035780	S29	WT	OK	24.5668	16.9342	-0.536771	-1.79634	0.0016	0.0241804	yes	cellulose synthase-like protein	core histone H2A/H2B/H3/H4
XLOC_043345	Medtr8g060850	S29	WT	OK	562.47	388.363	-0.534369	-1.82951	0.00165	0.0247295	yes	metallothionein-like protein type 3	MADS-box transcription factor family protein
XLOC_003447	Medtr1g013820	S29	WT	OK	48.1714	33.2809	-0.53348	-1.69759	0.0029	0.0381924	yes	chorismate mutase	chromatin remodeling factor CHD3 (pickle)
XLOC_037475	Medtr7g074010	S29	WT	OK	37.7786	26.1403	-0.531296	-1.83444	0.00085	0.014697	yes	LRR receptor-like kinase	LRR receptor-like kinase
XLOC_028069	Medtr5g064500	S29	WT	OK	452.361	313.227	-0.530269	-1.69482	0.00255	0.0346765	yes	phospho-2-dehydro-3-deoxyheptonate aldolase	class I chitinase
XLOC_012016	Medtr2g097580	S29	WT	OK	79.2961	54.9704	-0.528594	-1.77622	0.00175	0.025836	yes	ZIP metal ion transporter family protein	ZIP metal ion transporter family protein
XLOC_004869	Medtr1g062980	S29	WT	OK	28.3596	19.6607	-0.528523	-1.70104	0.00285	0.0377399	yes	four ACT domain ACT domain protein which protein	four ACT domain ACT domain protein which protein
XLOC_013906	Medtr3g064740	S29	WT	OK	227.924	159.143	-0.51823	-1.73204	0.00245	0.0336751	yes	glutamate decarboxylase	glutamate decarboxylase
XLOC_002981	Medtr1g108460	S29	WT	OK	71.7334	50.1157	-0.517383	-1.80832	0.0014	0.0218575	yes	transmembrane protein, putative	carbohydrate-binding X8 domain protein
XLOC_039180	Medtr7g013660	S29	WT	OK	156.704	109.695	-0.514543	-1.75255	0.0014	0.0218575	yes	copper chaperone	copper chaperone
XLOC_011610	Medtr2g084000,Medtr2g084010,Medtr2g084020	S29	WT	OK	242.488	169.886	-0.513345	-1.7684	0.0026	0.0352021	yes	#N/A	lignin biosynthetic peroxidase
XLOC_037284	Medtr7g068320,Medtr7g068330	S29	WT	OK	40.9194	28.7417	-0.509638	-1.72483	0.0033	0.042256	yes	#N/A	zinc-binding alcohol dehydrogenase family protein
XLOC_046165	Medtr8g061090	S29	WT	OK	24.6198	17.3358	-0.506062	-1.67312	0.00395	0.0488231	yes	oligopeptide transporter OPT family protein	MADS-box transcription factor family protein
XLOC_035341	Medtr6g068970	S29	WT	OK	22.0257	15.5318	-0.503967	-1.69073	0.0024	0.0331136	yes	LRR receptor-like kinase family protein	LRR receptor-like kinase family protein
XLOC_004897	Medtr1g064090	S29	WT	OK	213.718	151.396	-0.497383	-1.69435	0.00335	0.0426448	yes	phenylalanine ammonia-lyase-like protein	phenylalanine ammonia-lyase-like protein
XLOC_031889	Medtr5g094390	S29	WT	OK	41.4906	29.4301	-0.49549	-1.63583	0.0034	0.0431044	yes	Serine/Threonine-kinase WNK11-like protein	Serine/Threonine-kinase WNK11-like protein
XLOC_001590	Medtr1g061590	S29	WT	OK	43.227	30.7447	-0.491594	-1.66996	0.00345	0.0436364	yes	LRR receptor-like kinase	LRR receptor-like kinase
XLOC_027080	Medtr5g024880	S29	WT	OK	68.1739	48.7996	-0.482348	-1.65022	0.00325	0.0417141	yes	3-hydroxy-3-methylglutaryl-coenzyme A reductase-like protein	3-hydroxy-3-methylglutaryl-coenzyme A reductase-like protein
XLOC_019730	Medtr4g028830	S29	WT	OK	80.7053	57.9673	-0.477423	-1.67593	0.00275	0.0366841	yes	WNK kinase	WNK kinase
XLOC_019583	Medtr4g022350	S29	WT	OK	135.795	97.5576	-0.477101	-1.64497	0.00365	0.0456607	yes	cytochrome b5-like heme/steroid-binding domain protein	core-2/I-branching enzyme
XLOC_000094	Medtr1g009200	S29	WT	OK	120.997	87.1633	-0.473182	-1.65033	0.0039	0.0483426	yes	peptide/nitrate transporter plant	peptide/nitrate transporter plant
XLOC_001508	Medtr1g057790	S29	WT	OK	50.2764	36.4029	-0.465826	-1.63971	0.0035	0.0440379	yes	BEL1-related homeotic protein	BEL1-related homeotic protein
XLOC_011075	Medtr2g462010	S29	WT	OK	65.5092	90.4749	0.465819	1.63506	0.0038	0.0471839	yes	COBRA-like protein 2 precursor	adenine nucleotide alpha hydrolase-like domain kinase
XLOC_043901	Medtr8g072000	S29	WT	OK	141.152	195.04	0.466523	1.61701	0.0035	0.0440379	yes	pectinacetylesterase family protein	pectinacetylesterase family protein
XLOC_044490	Medtr8g093880	S29	WT	OK	25.4437	35.2185	0.469027	1.64734	0.0037	0.0461268	yes	methyltransferase PMT26-like protein, putative	methyltransferase PMT26-like protein, putative
XLOC_016260	Medtr3g032530	S29	WT	OK	132.613	184.069	0.473019	1.65669	0.0033	0.042256	yes	S-adenosyl-methionine-sterol-C-methyltransferase	S-adenosyl-methionine-sterol-C-methyltransferase
XLOC_024485	Medtr4g478190	S29	WT	OK	35.2429	48.9729	0.474654	1.67455	0.00395	0.0488231	yes	WEB family plant protein	F-box/ankyrin repeat SKIP35-like protein
XLOC_010320	Medtr2g031390	S29	WT	OK	93.5639	130.072	0.475287	1.66402	0.00395	0.0488231	yes	FAD-binding berberine family protein	FAD-binding berberine family protein
XLOC_030886	Medtr5g063670	S29	WT	OK	154.771	215.331	0.476423	1.6492	0.00335	0.0426448	yes	annexin D8	annexin D8
XLOC_048245	Medtr0021s0120	S29	WT	OK	153.061	213.381	0.479319	1.68657	0.0037	0.0461268	yes	hypothetical protein	#N/A
XLOC_037157	Medtr7g062540	S29	WT	OK	54.4681	76.3125	0.486508	1.7065	0.0029	0.0381924	yes	auxin response factor 2	auxin response factor 2
XLOC_031916	Medtr5g095230	S29	WT	OK	31.7434	44.5831	0.49004	1.6879	0.00275	0.0366841	yes	cytochrome P450 family 72 protein	cytochrome P450 family 72 protein
XLOC_042355	Medtr8g012320	S29	WT	OK	15.048	21.1487	0.490996	1.65467	0.0036	0.0451393	yes	xyloglucan glycosyltransferase	xyloglucan glycosyltransferase
XLOC_018187	Medtr3g095660	S29	WT	OK	29.9077	42.14	0.494675	1.69598	0.0031	0.0402167	yes	TLD-domain nucleolar protein	TLD-domain nucleolar protein
XLOC_005539	Medtr1g084990	S29	WT	OK	31.8884	44.9671	0.49584	1.72421	0.0031	0.0402167	yes	hypothetical protein	carbohydrate-binding X8 domain protein
XLOC_000674	Medtr1g029610	S29	WT	OK	44.1852	62.3256	0.496259	1.71516	0.00255	0.0346765	yes	receptor-like kinase plant-like protein, putative	receptor-like kinase plant-like protein, putative
XLOC_027895	Medtr5g057990	S29	WT	OK	85.6958	120.972	0.497377	1.72069	0.0032	0.0412185	yes	alpha-glucosidase	alpha-glucosidase
XLOC_002731	Medtr1g100647	S29	WT	OK	80.5425	113.969	0.500823	1.74638	0.0023	0.0321837	yes	carboxy-terminal region remorin	carbohydrate-binding X8 domain protein
XLOC_010437	Medtr2g435340	S29	WT	OK	48.7305	68.9966	0.501701	1.72549	0.0032	0.0412185	yes	polygalacturonase/glycoside hydrolase family protein	adenine nucleotide alpha hydrolase-like domain kinase
XLOC_014342	Medtr3g080500	S29	WT	OK	64.483	91.4874	0.504654	1.77257	0.0022	0.0311456	yes	copper amine oxidase, enzyme domain protein	linoleate 13S-lipoxygenase 2-1, related protein
XLOC_028454	Medtr5g077430	S29	WT	OK	31.1114	44.1785	0.505904	1.77368	0.00215	0.0305973	yes	LRR receptor-like kinase	LRR receptor-like kinase
XLOC_018594	Medtr3g107520	S29	WT	OK	113.864	162.03	0.508951	1.69433	0.0035	0.0440379	yes	cellulose synthase-like protein	cellulose synthase-like protein
XLOC_011317	Medtr2g072180	S29	WT	OK	14.109	20.106	0.511012	1.70657	0.00255	0.0346765	yes	calcium-dependent lipid-binding domain protein	calcium-dependent lipid-binding domain protein
XLOC_011662	Medtr2g084875	S29	WT	OK	42.0425	59.9173	0.511124	1.74776	0.00245	0.0336751	yes	arogenate/prephenate dehydratase	arogenate/prephenate dehydratase
XLOC_045684	Medtr8g031900	S29	WT	OK	62.3056	88.9052	0.512905	1.72449	0.0031	0.0402167	yes	short chain dehydrogenase/reductase	short chain dehydrogenase/reductase
XLOC_010138	Medtr2g023910	S29	WT	OK	17.232	24.6021	0.513693	1.71395	0.00285	0.0377399	yes	fungal proteinase A, aspartic proteinase superfamily protein	fungal proteinase A, aspartic proteinase superfamily protein
XLOC_047616	Medtr8g104210	S29	WT	OK	30.8177	44.0884	0.516641	1.65818	0.0037	0.0461268	yes	hypothetical protein	ribulose bisphosphate carboxylase large chain
XLOC_013739	Medtr3g465430	S29	WT	OK	15.1638	21.7019	0.517194	1.78924	0.0019	0.02773	yes	ethylene-overproduction protein	histone deacetylase family protein
XLOC_007441	Medtr2g030310	S29	WT	OK	9.15947	13.1277	0.519283	1.68859	0.0034	0.0431044	yes	malectin/receptor-like kinase family protein	malectin/receptor-like kinase family protein
XLOC_003241	Medtr1g116890	S29	WT	OK	78.9354	113.138	0.519343	1.8003	0.0019	0.02773	yes	cytochrome P450 family protein	prolyl 4-hydroxylase alpha-like protein
XLOC_046629	Medtr8g070770	S29	WT	OK	359.171	515.736	0.521961	1.80948	0.00185	0.0270913	yes	Defensin MtDef42	plant/MCA23-20 protein
XLOC_040524	Medtr7g075453	S29	WT	OK	255.896	367.472	0.522078	1.81351	0.0014	0.0218575	yes	fasciclin-like arabinogalactan protein	hypothetical protein
XLOC_030111	Medtr5g030500	S29	WT	OK	52.1463	75.0529	0.525343	1.73029	0.00305	0.0397819	yes	abscisic acid receptor PYR1-like protein	hypothetical protein
XLOC_024558	Medtr4g080050	S29	WT	OK	12.056	17.3748	0.52725	1.74378	0.0032	0.0412185	yes	DUF688 family protein	DUF688 family protein
XLOC_024352	Medtr4g073590	S29	WT	OK	132.153	190.653	0.528742	1.83894	0.00175	0.025836	yes	cofilin/actin-depolymerizing factor-like protein	cofilin/actin-depolymerizing factor-like protein
XLOC_010847	Medtr2g048210	S29	WT	OK	17.6861	25.5177	0.528882	1.85725	0.00125	0.0200046	yes	outer arm dynein light chain 1	outer arm dynein light chain 1
XLOC_012269	Medtr2g105010	S29	WT	OK	184.339	265.971	0.52891	1.82193	0.0016	0.0241804	yes	CBL-interacting kinase	CBL-interacting kinase
XLOC_000480	Medtr1g023120	S29	WT	OK	57.9915	83.7088	0.529538	1.83894	0.00105	0.0174068	yes	beta-like galactosidase	beta-like galactosidase
XLOC_005545	Medtr1g085160	S29	WT	OK	27.4266	39.5944	0.529719	1.85119	0.00125	0.0200046	yes	phytochrome protein A	carbohydrate-binding X8 domain protein
XLOC_033483	Medtr6g069685	S29	WT	OK	14.4492	20.8755	0.530823	1.70732	0.0028	0.0372367	yes	ketose-bisphosphate aldolase class-II family protein	ketose-bisphosphate aldolase class-II family protein
XLOC_037419	Medtr7g072575	S29	WT	OK	49.3055	71.2757	0.531663	1.76317	0.00195	0.0283076	yes	CBL-interacting kinase	CBL-interacting kinase
XLOC_025293	Medtr4g103550	S29	WT	OK	109.041	157.738	0.532657	1.80651	0.0024	0.0331136	yes	SNF1-related kinase regulatory subunit gamma 1	SNF1-related kinase regulatory subunit gamma 1
XLOC_045667	Medtr8g031370	S29	WT	OK	66.3136	95.9348	0.532749	1.84807	0.0012	0.0193614	yes	carboxy-terminal region remorin	carboxy-terminal region remorin
XLOC_016006	Medtr3g020780	S29	WT	OK	16.406	23.743	0.533274	1.70149	0.00345	0.0436364	yes	cytochrome P450 family protein	cytochrome P450 family protein
XLOC_014568	Medtr3g086830	S29	WT	OK	35.9962	52.1172	0.533915	1.71038	0.0035	0.0440379	yes	hypothetical protein	linoleate 13S-lipoxygenase 2-1, related protein
XLOC_011148	Medtr2g063510	S29	WT	OK	33.4331	48.5209	0.537326	1.76486	0.002	0.028879	yes	DNA-3-methyladenine glycosylase I	DNA-3-methyladenine glycosylase I
XLOC_006965	Medtr2g015370	S29	WT	OK	24.6847	35.8692	0.539129	1.79562	0.00225	0.0316472	yes	calmodulin-binding protein	calmodulin-binding protein
XLOC_048599	Medtr0055s0130	S29	WT	OK	60.109	87.412	0.540249	1.87316	0.00155	0.0235889	yes	hypothetical protein	#N/A
XLOC_003255	Medtr1g006695	S29	WT	OK	44.9256	65.4944	0.543835	1.90704	0.001	0.0166797	yes	E3 ubiquitin-protein ligase HERC2-like protein	#N/A
XLOC_009658	Medtr2g008240	S29	WT	OK	69.1694	100.86	0.544149	1.86725	0.00155	0.0235889	yes	beta-xylosidase/alpha-L-arabinofuranosidase-like protein	beta-xylosidase/alpha-L-arabinofuranosidase-like protein
XLOC_046020	Medtr8g045520	S29	WT	OK	49.6124	72.3593	0.544476	1.779	0.0017	0.0252523	yes	pathogenesis-related protein bet V I family protein	pathogenesis-related protein bet V I family protein
XLOC_018209	Medtr3g096390	S29	WT	OK	13.4495	19.6242	0.54508	1.6418	0.0038	0.0471839	yes	2-oxoisovalerate dehydrogenase E1 component, alpha subunit	2-oxoisovalerate dehydrogenase E1 component, alpha subunit
XLOC_041241	Medtr7g095710	S29	WT	OK	25.0031	36.4978	0.545701	1.91149	0.0007	0.0126894	yes	calcium-transporting ATPase	calcium-transporting ATPase
XLOC_005541	Medtr1g085070	S29	WT	OK	51.4042	75.0878	0.546692	1.84249	0.00095	0.0160679	yes	pectinacetylesterase family protein	carbohydrate-binding X8 domain protein
XLOC_027222	Medtr5g029370	S29	WT	OK	9.38419	13.7434	0.550437	1.82107	0.0021	0.0300038	yes	transcription factor jumonji family protein	transcription factor jumonji family protein
XLOC_017590	Medtr3g078000	S29	WT	OK	26.1418	38.3321	0.552192	1.8153	0.00195	0.0283076	yes	Serine/Threonine-kinase HT1-like protein	Serine/Threonine-kinase HT1-like protein
XLOC_036109	Medtr7g009930	S29	WT	OK	26.0678	38.2537	0.553328	1.79462	0.0015	0.0230705	yes	aldose 1-epimerase family protein	aldose 1-epimerase family protein
XLOC_000521	Medtr1g024095	S29	WT	OK	48.1537	70.8794	0.557719	1.95055	0.00075	0.0132636	yes	filament-plant-like protein	kinesin motor domain protein
XLOC_038318	Medtr7g099750,Medtr7g099800	S29	WT	OK	14.8706	21.9137	0.559371	1.77066	0.00185	0.0270913	yes	#N/A	cation/H+ exchanger 3
XLOC_018604	Medtr3g107730	S29	WT	OK	8.96034	13.2172	0.560787	1.76467	0.0024	0.0331136	yes	boron transporter-like protein	boron transporter-like protein
XLOC_027106	Medtr5g025570	S29	WT	OK	22.0859	32.5827	0.560981	1.73477	0.0028	0.0372367	yes	hypothetical protein	hypothetical protein
XLOC_029863	Medtr5g022970	S29	WT	OK	58.1388	85.8049	0.56156	1.86248	0.00095	0.0160679	yes	hypothetical protein	hypothetical protein
XLOC_001760	Medtr1g069470	S29	WT	OK	20.9901	30.9811	0.561682	1.94284	0.00065	0.0119628	yes	LRR receptor-like kinase family protein	LRR receptor-like kinase family protein
XLOC_000345	Medtr1g018510	S29	WT	OK	14.3931	21.2599	0.562758	1.86404	0.00135	0.0212295	yes	subtilisin-like serine protease	calcium-binding EF hand-like protein
XLOC_012110	Medtr2g100340	S29	WT	OK	30.7019	45.3554	0.562947	1.80884	0.00225	0.0316472	yes	2,3-diketo-5-methylthio-1-phosphopentane phosphatase	2,3-diketo-5-methylthio-1-phosphopentane phosphatase
XLOC_002161	Medtr1g082890	S29	WT	OK	5.42591	8.03126	0.565762	1.67552	0.00335	0.0426448	yes	endo-beta-mannosidase-like mannosylglycoprotein	endo-beta-mannosidase-like mannosylglycoprotein
XLOC_044368	Medtr8g089725,Medtr8g089740,Medtr8g089745	S29	WT	OK	9.81478	14.5324	0.566241	1.7604	0.0022	0.0311456	yes	#N/A	alpha-galactosidase
XLOC_011769	Medtr2g089000	S29	WT	OK	267.649	397.491	0.570579	1.94848	0.0006	0.0111656	yes	BHLH domain class transcription factor	BHLH domain class transcription factor
XLOC_040343	Medtr7g068380	S29	WT	OK	12.9961	19.3065	0.571005	1.744	0.0027	0.0361504	yes	vacuolar cation/proton exchanger 3	vacuolar cation/proton exchanger 3
XLOC_003470	Medtr1g015020	S29	WT	OK	10.0906	15.0031	0.572241	1.70795	0.0027	0.0361504	yes	kinase 1B	kinase 1B
XLOC_032469	Medtr6g015265	S29	WT	OK	6.05297	9.00151	0.572524	1.78708	0.00235	0.032631	yes	LRR receptor-like kinase family protein	LRR receptor-like kinase family protein
XLOC_041558	Medtr7g105870	S29	WT	OK	40.132	59.6958	0.572875	1.88313	0.0013	0.0206526	yes	harpin-induced-like protein	harpin-induced-like protein
XLOC_009543	Medtr2g105360	S29	WT	OK	16.1322	23.9976	0.572951	1.86548	0.0011	0.0180292	yes	cytochrome P450 family Ent-kaurenoic acid oxidase	cytochrome P450 family Ent-kaurenoic acid oxidase
XLOC_014712	Medtr3g091380	S29	WT	OK	7.76814	11.5563	0.573035	1.72456	0.00315	0.0407679	yes	pectinesterase/pectinesterase inhibitor	pectinesterase/pectinesterase inhibitor
XLOC_044084	Medtr8g077300,Medtr8g077310	S29	WT	OK	34.9704	52.0373	0.573412	1.97809	0.0008	0.0140449	yes	#N/A	hypothetical protein
XLOC_040422	Medtr7g071120	S29	WT	OK	12.5597	18.6898	0.573444	1.75584	0.00235	0.032631	yes	WRKY transcription factor	WRKY transcription factor
XLOC_027461	Medtr5g036950	S29	WT	OK	10.8012	16.111	0.576852	1.85913	0.00115	0.0187216	yes	microtubule-associated TORTIFOLIA-like protein	microtubule-associated TORTIFOLIA-like protein
XLOC_041036	Medtr7g090450	S29	WT	OK	56.7737	84.7761	0.578435	1.98099	0.0005	0.009652	yes	EF hand calcium-binding family protein	hypothetical protein
XLOC_024596	Medtr4g081130	S29	WT	OK	133.721	199.812	0.579415	2.02092	0.0005	0.009652	yes	thiazole biosynthetic enzyme	thiazole biosynthetic enzyme
XLOC_030977	Medtr5g066730	S29	WT	OK	49.3142	73.703	0.579721	2.01121	0.00045	0.00888423	yes	BTB/POZ domain plant protein	BTB/POZ domain plant protein
XLOC_047661	Medtr8g105740	S29	WT	OK	28.8512	43.1546	0.580881	2.00674	0.0005	0.009652	yes	trehalose-6-phosphate synthase domain protein	ribulose bisphosphate carboxylase large chain
XLOC_014041	Medtr3g069910	S29	WT	OK	9.90858	14.8291	0.581684	1.63366	0.0034	0.0431044	yes	legume lectin beta domain protein	legume lectin beta domain protein
XLOC_025215	Medtr4g100975	S29	WT	OK	35.4551	53.1124	0.583054	1.70088	0.00305	0.0397819	yes	transmembrane protein, putative	transmembrane protein, putative
XLOC_011849	Medtr2g090765	S29	WT	OK	356.606	534.821	0.584725	2.00038	0.00025	0.00550634	yes	fasciclin-like arabinogalactan protein	fasciclin-like arabinogalactan protein
XLOC_047215	Medtr8g091590	S29	WT	OK	32.3003	48.4797	0.585831	1.6832	0.0037	0.0461268	yes	hypothetical protein	hypothetical protein
XLOC_026741	Medtr5g015590	S29	WT	OK	53.9561	81.0155	0.586413	1.90879	0.0012	0.0193614	yes	calcium-transporting ATPase 2, plasma membrane-type protein	calcium-transporting ATPase 2, plasma membrane-type protein
XLOC_001847	Medtr1g071610	S29	WT	OK	33.8823	50.8857	0.58673	1.92501	0.00125	0.0200046	yes	acetyl-CoA carboxylase, putative	acetyl-CoA carboxylase, putative
XLOC_015487	Medtr3g114750	S29	WT	OK	13.0198	19.5554	0.586856	1.71989	0.00305	0.0397819	yes	syringolide-induced protein 14-1-1	syringolide-induced protein 14-1-1
XLOC_035393	Medtr6g070920	S29	WT	OK	50.4682	75.9172	0.589051	1.98325	0.00045	0.00888423	yes	nudix hydrolase-like protein	late embryogenesis abundant protein
XLOC_042562	Medtr8g019480	S29	WT	OK	20.622	31.0243	0.589212	1.94488	0.0008	0.0140449	yes	substrate carrier family protein	substrate carrier family protein
XLOC_005276	Medtr1g093240	S29	WT	OK	119.452	180.15	0.592773	2.06762	0.00035	0.00726668	yes	auxin-responsive AUX/IAA family protein	carbohydrate-binding X8 domain protein
XLOC_047025	Medtr8g085900	S29	WT	OK	11.172	16.8611	0.593812	1.86756	0.0013	0.0206526	yes	calmodulin-binding family protein	calmodulin-binding family protein
XLOC_017548	Medtr3g075510	S29	WT	OK	15.7135	23.7927	0.598515	1.91938	0.001	0.0166797	yes	raffinose synthase or seed inhibition protein	raffinose synthase or seed inhibition protein
XLOC_002878	Medtr1g105495	S29	WT	OK	50.1427	75.9497	0.599003	2.02747	0.0005	0.009652	yes	xyloglucan endotransglucosylase/hydrolase family protein	carbohydrate-binding X8 domain protein
XLOC_027872	Medtr5g056480	S29	WT	OK	23.5594	35.7201	0.600434	1.90349	0.00115	0.0187216	yes	transmembrane protein, putative	transmembrane protein, putative
XLOC_024526	Medtr4g079110	S29	WT	OK	26.0431	39.5099	0.60131	1.77333	0.00175	0.025836	yes	glutaredoxin-C1 protein	glutaredoxin-C1 protein
XLOC_025179	Medtr4g099130	S29	WT	OK	6.9175	10.4971	0.601675	1.68529	0.0034	0.0431044	yes	receptor-like kinase plant	receptor-like kinase plant
XLOC_005949	Medtr1g098900	S29	WT	OK	12.8127	19.4458	0.60188	2.04854	0.0004	0.00809581	yes	trihelix transcription factor GT-like protein	carbohydrate-binding X8 domain protein
XLOC_044722	Medtr8g102150	S29	WT	OK	36.0757	54.7791	0.6026	1.91359	0.0006	0.0111656	yes	myo-inositol oxygenase	ribulose bisphosphate carboxylase large chain
XLOC_022602	Medtr4g132320	S29	WT	OK	51.5085	78.2466	0.603217	2.11008	0.00025	0.00550634	yes	multi-copper oxidase-like protein	multi-copper oxidase-like protein
XLOC_021673	Medtr4g100420,Medtr4g100450	S29	WT	OK	35.366	53.7612	0.604201	1.9106	0.001	0.0166797	yes	#N/A	ethylene response factor
XLOC_001679	Medtr1g066380,Medtr1g066680,Medtr1g066710	S29	WT	OK	84.3301	128.562	0.608348	1.82751	0.00135	0.0212295	yes	#N/A	hypothetical protein
XLOC_008976	Medtr2g088770	S29	WT	OK	294.58	449.355	0.609193	2.10193	0.0005	0.009652	yes	peroxidase family protein	hypothetical protein
XLOC_009373	Medtr2g099990	S29	WT	OK	8.87579	13.5422	0.609519	1.75814	0.00305	0.0397819	yes	C2H2-type zinc finger protein	C2H2-type zinc finger protein
XLOC_031320	Medtr5g077770	S29	WT	OK	69.844	107.138	0.617264	2.12929	0.0001	0.00255194	yes	potassium outward rectifying channel protein	potassium outward rectifying channel protein
XLOC_029053	Medtr5g094230	S29	WT	OK	41.1727	63.1788	0.617753	2.15911	0.00015	0.00357973	yes	glycerophosphoryl diester phosphodiesterase family protein	glycerophosphoryl diester phosphodiesterase family protein
XLOC_046252	Medtr8g465910	S29	WT	OK	62.4784	95.9438	0.618832	2.02614	0.00045	0.00888423	yes	E3 ubiquitin-protein ligase RMA1H1-like protein	ribulose bisphosphate carboxylase large chain
XLOC_021824	Medtr4g105520	S29	WT	OK	15.6355	24.0196	0.619381	1.97652	0.0005	0.009652	yes	LRR receptor-like kinase	LRR receptor-like kinase
XLOC_041116	Medtr7g092460	S29	WT	OK	11.7974	18.1346	0.620283	2.05033	0.0004	0.00809581	yes	nucleolar gar2-like protein	nucleolar gar2-like protein
XLOC_046427	Medtr8g063120	S29	WT	OK	15.3085	23.5356	0.620508	2.01279	0.00055	0.0104683	yes	carboxy-terminal domain cyclin	MADS-box transcription factor family protein
XLOC_046074	Medtr8g046550	S29	WT	OK	22.5311	34.6759	0.622015	1.84779	0.00125	0.0200046	yes	cation diffusion facilitator family transporter	MADS-box transcription factor family protein
XLOC_025200	Medtr4g100380	S29	WT	OK	14.7066	22.6888	0.625518	1.93277	0.0008	0.0140449	yes	ethylene response factor	ethylene response factor
XLOC_028197	Medtr5g069030	S29	WT	OK	4.67157	7.20994	0.626079	1.76155	0.00235	0.032631	yes	NAC transcription factor-like protein	NAC transcription factor-like protein
XLOC_035844	Medtr6g091690	S29	WT	OK	3.90932	6.03407	0.626213	1.8331	0.0015	0.0230705	yes	regulator of Vps4 activity in the MVB pathway protein	regulator of Vps4 activity in the MVB pathway protein
XLOC_002242	Medtr1g085040	S29	WT	OK	10.0605	15.5357	0.626878	1.81514	0.0015	0.0230705	yes	myb transcription factor	carbohydrate-binding X8 domain protein
XLOC_024728	Medtr4g085890	S29	WT	OK	53.0319	81.8997	0.626997	2.10065	0.0003	0.0063811	yes	methylcrotonyl-CoA carboxylase beta chain, putative	methylcrotonyl-CoA carboxylase beta chain, putative
XLOC_007134	Medtr2g020240	S29	WT	OK	79.6304	123.077	0.628172	2.11364	5e-05	0.00139569	yes	beta-amylase	beta-amylase
XLOC_020404	Medtr4g059630,Medtr4g059670	S29	WT	OK	38.9005	60.1394	0.62852	2.15221	0.0003	0.0063811	yes	#N/A	root cap/late embryogenesis-like protein
XLOC_014471	Medtr3g083370	S24	WT	OK	44.892	69.4065	0.628614	1.72804	0.002	0.0495427	yes	1-aminocyclopropane-1-carboxylate oxidase	linoleate 13S-lipoxygenase 2-1, related protein
XLOC_030104	Medtr5g430440	S29	WT	OK	19.0837	29.5217	0.629431	1.72368	0.0031	0.0402167	yes	hypothetical protein	UTP-glucose-1-phosphate uridylyltransferase
XLOC_038394	Medtr7g102120	S29	WT	OK	106.273	164.552	0.630761	2.21171	0.00015	0.00357973	yes	S-adenosylmethionine synthase-like protein	S-adenosylmethionine synthase-like protein
XLOC_022214	Medtr4g120030	S29	WT	OK	11.618	17.9948	0.631221	1.86851	0.001	0.0166797	yes	UDP-glucuronic acid decarboxylase-like protein	UDP-glucuronic acid decarboxylase-like protein
XLOC_003172	Medtr1g115140,Medtr1g115175,Medtr1g115190	S29	WT	OK	7.76499	12.0342	0.632079	1.78379	0.0019	0.02773	yes	#N/A	aluminum activated malate transporter family protein
XLOC_029463	Medtr5g010150	S29	WT	OK	126.342	196.084	0.634133	2.13581	0.0001	0.00255194	yes	major intrinsic protein (MIP) family transporter	major intrinsic protein (MIP) family transporter
XLOC_047387	Medtr8g096700	S29	WT	OK	16.6909	25.9108	0.634493	2.01608	0.00045	0.00888423	yes	heavy metal-associated domain protein	heavy metal-associated domain protein
XLOC_008456	Medtr2g069400	S29	WT	OK	288.451	448.019	0.635236	2.21694	0.00015	0.00357973	yes	cysteine-rich TM module stress tolerance protein	translation initiation factor IF-2
XLOC_028344	Medtr5g073450	S29	WT	OK	9.64153	14.9786	0.635567	1.99451	0.00075	0.0132636	yes	exocyst subunit exo70 family protein	exocyst subunit exo70 family protein
XLOC_002111	Medtr1g081330	S29	WT	OK	9.28627	14.4304	0.635943	2.03345	0.00055	0.0104683	yes	WNK kinase	WNK kinase
XLOC_000130	Medtr1g010120	S29	WT	OK	15.0159	23.3354	0.636031	1.98393	0.0007	0.0126894	yes	glucan endo-1,3-beta-glucosidase-like protein	glucan endo-1,3-beta-glucosidase-like protein
XLOC_040471	Medtr7g073550,Medtr7g073620	S29	WT	OK	8.58823	13.354	0.636836	1.81078	0.0022	0.0311456	yes	#N/A	mannan endo-1,4-beta-mannosidase
XLOC_048192	Medtr0017s0200	S29	WT	OK	58.2038	90.556	0.637696	1.74187	0.0026	0.0352021	yes	hypothetical protein	#N/A
XLOC_014510	Medtr3g085610	S29	WT	OK	4.54489	7.0743	0.63834	1.75781	0.00175	0.025836	yes	plant U-box protein	linoleate 13S-lipoxygenase 2-1, related protein
XLOC_031256	Medtr5g076000,Medtr5g076010,Medtr5g076080	S29	WT	OK	212.056	330.244	0.639087	2.10564	0.0002	0.00454806	yes	#N/A	transmembrane protein, putative
XLOC_043340	Medtr8g061360	S29	WT	OK	14.7628	23.0579	0.643294	1.82121	0.00215	0.0305973	yes	tyrosine/nicotianamine family aminotransferase	MADS-box transcription factor family protein
XLOC_028285	Medtr5g071550	S29	WT	OK	22.9094	35.8251	0.645034	2.14806	0.0002	0.00454806	yes	serine/threonine phosphatase family, 2C domain protein	serine/threonine phosphatase family, 2C domain protein
XLOC_044388	Medtr8g089975	S29	WT	OK	7.43972	11.6448	0.646365	1.80339	0.0014	0.0218575	yes	Serine/Threonine-kinase SAPK1-like protein	Serine/Threonine-kinase SAPK1-like protein
XLOC_025903	Medtr4g124750	S29	WT	OK	8.82332	13.8111	0.646433	1.68358	0.00405	0.0498322	yes	SAUR-like auxin-responsive family protein	SAUR-like auxin-responsive family protein
XLOC_004769	Medtr1g058560,Medtr1g058570	S29	WT	OK	22.9093	35.8763	0.647095	1.79624	0.00165	0.0247295	yes	#N/A	casparian strip membrane protein
XLOC_001933	Medtr1g074930	S29	WT	OK	20.4186	31.9879	0.647641	2.14577	0.00015	0.00357973	yes	high affinity inorganic phosphate transporter	high affinity inorganic phosphate transporter
XLOC_005655	Medtr1g088860	S29	WT	OK	10.9382	17.1385	0.647859	1.67743	0.004	0.0492449	yes	nuclear transcription factor Y protein	carbohydrate-binding X8 domain protein
XLOC_014717	Medtr3g091570	S29	WT	OK	2.6498	4.15393	0.648595	1.67885	0.0035	0.0440379	yes	starch synthase 2/amyloplastic protein	ATP-dependent Clp protease regulatory subunit ClpX
XLOC_016743	Medtr3g055120	S29	WT	OK	52.2248	81.8759	0.648702	2.04564	0.0002	0.00454806	yes	pathogenesis-related protein bet V I family protein	pathogenesis-related protein bet V I family protein
XLOC_018331	Medtr3g099620	S29	WT	OK	31.1054	48.7893	0.649399	2.16746	5e-05	0.00139569	yes	basic helix loop helix (BHLH) DNA-binding family protein	basic helix loop helix (BHLH) DNA-binding family protein
XLOC_019284	Medtr4g011020	S29	WT	OK	177.648	278.688	0.649627	2.19789	0.0001	0.00255194	yes	lactoylglutathione lyase/glyoxalase I family protein	lactoylglutathione lyase/glyoxalase I family protein
XLOC_009819	Medtr2g013550	S29	WT	OK	11.1423	17.496	0.650969	1.74368	0.00305	0.0397819	yes	E3 ubiquitin-protein ligase RMA1H1-like protein	E3 ubiquitin-protein ligase RMA1H1-like protein
XLOC_031425	Medtr5g081550	S29	WT	OK	6.06207	9.52481	0.651879	1.78021	0.0023	0.0321837	yes	lipase	lipase
XLOC_005795	Medtr1g093600	S29	WT	OK	11.1429	17.5143	0.6524	1.87352	0.00195	0.0283076	yes	AP2/ERF and B3 domain transcription factor	carbohydrate-binding X8 domain protein
XLOC_003798	Medtr1g026410	S29	WT	OK	47.7852	75.1418	0.653051	2.2827	0.00015	0.00357973	yes	multi-copper oxidase-like protein	multi-copper oxidase-like protein
XLOC_019665	Medtr4g025730	S29	WT	OK	143.854	226.253	0.653326	2.24633	0.00025	0.00550634	yes	pectinesterase/pectinesterase inhibitor	pectinesterase/pectinesterase inhibitor
XLOC_003490	Medtr1g015650	S29	WT	OK	43.8776	69.0122	0.653369	2.07746	0.00045	0.00888423	yes	hypothetical protein	hypothetical protein
XLOC_035613	Medtr6g082280,Medtr6g082330	S29	WT	OK	32.5669	51.2241	0.653417	2.07616	0.00025	0.00550634	yes	#N/A	hypothetical protein
XLOC_028135	Medtr5g464540,Medtr5g464590	S24	WT	OK	246.7	388.29	0.654377	1.79531	0.00145	0.0384091	yes	#N/A	UTP-glucose-1-phosphate uridylyltransferase
XLOC_047712	Medtr8g107110	S29	WT	OK	19.5869	30.8684	0.656243	1.82805	0.0013	0.0206526	yes	EF hand calcium-binding family protein	ribulose bisphosphate carboxylase large chain
XLOC_038603	Medtr7g108735	S29	WT	OK	19.2465	30.3461	0.656917	1.83376	0.0016	0.0241804	yes	late embryogenesis abundant protein	u6 snRNA-associated-like-Smprotein
XLOC_008901	Medtr2g086530	S29	WT	OK	45.4069	71.7565	0.660199	2.24328	0.0001	0.00255194	yes	glycoside hydrolase family 17 protein	glycoside hydrolase family 17 protein
XLOC_036501	Medtr7g027020	S29	WT	OK	13.0421	20.624	0.661145	1.75063	0.00265	0.0356347	yes	RALF-like protein	RALF-like protein
XLOC_000566	Medtr1g026110	S29	WT	OK	21.1416	33.4368	0.66135	2.06446	0.0006	0.0111656	yes	syringolide-induced protein 14-1-1	calcium-dependent kinase family protein
XLOC_028662	Medtr5g083760	S29	WT	OK	15.4924	24.5067	0.661615	1.89852	0.0007	0.0126894	yes	transmembrane amino acid transporter family protein	transmembrane amino acid transporter family protein
XLOC_025942	Medtr4g126020	S29	WT	OK	13.1488	20.8513	0.6652	2.13686	0.0003	0.0063811	yes	calmodulin-binding family protein	calmodulin-binding family protein
XLOC_028811	Medtr5g085900	S24	WT	OK	80.1493	127.176	0.666064	1.81606	0.0019	0.0478826	yes	MD-like lipid recognition domain protein/ML domain protein	MD-like lipid recognition domain protein/ML domain protein
XLOC_041687	Medtr7g109390	S29	WT	OK	17.8802	28.3852	0.666771	2.26535	0.0002	0.00454806	yes	alpha-L-arabinofuranosidase/beta-D-xylosidase	alpha-L-arabinofuranosidase/beta-D-xylosidase
XLOC_010496	Medtr2g437530	S29	WT	OK	339.387	539.038	0.667454	2.19123	0.0002	0.00454806	yes	DREPP plasma membrane protein	adenine nucleotide alpha hydrolase-like domain kinase
XLOC_041097	Medtr7g091890	S29	WT	OK	72.7991	115.656	0.667846	2.33136	0.0001	0.00255194	yes	calmodulin-domain kinase CDPK protein	calmodulin-domain kinase CDPK protein
XLOC_044898	Medtr8g107510	S29	WT	OK	3.54393	5.63195	0.668284	1.75262	0.00265	0.0356347	yes	potassium transporter-like protein	ribulose bisphosphate carboxylase large chain
XLOC_021759	Medtr4g101310	S24	WT	OK	195.032	310.172	0.669353	1.8569	0.00125	0.0340219	yes	protease inhibitor/seed storage/LTP family protein	protease inhibitor/seed storage/LTP family protein
XLOC_021859	Medtr4g107370	S29	WT	OK	15.2516	24.2918	0.671509	2.17806	0.00015	0.00357973	yes	P-loop nucleoside triphosphate hydrolase superfamily protein	P-loop nucleoside triphosphate hydrolase superfamily protein
XLOC_005943	Medtr1g098700	S29	WT	OK	8.10224	12.9135	0.672486	1.95281	0.0004	0.00809581	yes	plant/F1M20-13 protein	carbohydrate-binding X8 domain protein
XLOC_042909	Medtr8g033220,Medtr8g033250	S29	WT	OK	32.3777	51.6146	0.672778	1.67119	0.0032	0.0412185	yes	#N/A	MADS-box transcription factor
XLOC_012081	Medtr2g098890	S24	WT	OK	40.6589	64.8607	0.673775	1.83284	0.00085	0.0245138	yes	EF hand calcium-binding family protein	EF hand calcium-binding family protein
XLOC_014228	Medtr3g077080	S29	WT	OK	36.2796	57.8855	0.674041	2.34682	5e-05	0.00139569	yes	copper amine oxidase, enzyme domain protein	copper amine oxidase, enzyme domain protein
XLOC_045826	Medtr8g038220	S29	WT	OK	17.3741	27.7229	0.674138	2.06261	0.00045	0.00888423	yes	annexin D8	annexin D8
XLOC_022772	Medtr4g007250	S29	WT	OK	27.1662	43.3525	0.674305	2.29368	0.00015	0.00357973	yes	plastocyanin-like domain protein	galactoside 2-alpha-L-fucosyltransferase-like protein
XLOC_004914	Medtr1g064690	S29	WT	OK	5.66724	9.04517	0.674501	1.73327	0.003	0.0392712	yes	peptide upstream ORF protein, putative	peptide upstream ORF protein, putative
XLOC_017491	Medtr3g074230	S29	WT	OK	19.3417	30.9094	0.676329	2.31041	5e-05	0.00139569	yes	TPR repeat thioredoxin TTL1-like protein	TPR repeat thioredoxin TTL1-like protein
XLOC_006134	Medtr1g104590	S24	WT	OK	20.8566	33.3317	0.676396	1.83936	0.0014	0.0374952	yes	copper amine oxidase, enzyme domain protein	carbohydrate-binding X8 domain protein
XLOC_032012	Medtr5g098420	S29	WT	OK	223.636	358.099	0.679205	2.30051	5e-05	0.00139569	yes	fasciclin-like arabinogalactan protein	fasciclin-like arabinogalactan protein
XLOC_035435	Medtr6g069870	S24	WT	OK	60.1638	96.3548	0.67946	1.87038	0.0013	0.0352506	yes	jasmonate zim-domain protein	jasmonate zim-domain protein
XLOC_043409	Medtr8g464480	S29	WT	OK	9.26373	14.8373	0.679562	2.27035	0.00015	0.00357973	yes	P-loop nucleoside triphosphate hydrolase superfamily protein	ribulose bisphosphate carboxylase large chain
XLOC_041152	Medtr7g093260	S29	WT	OK	71.6678	114.825	0.680045	2.37332	5e-05	0.00139569	yes	actin-97	actin-97
XLOC_002402	Medtr1g090170	S29	WT	OK	10.0324	16.0782	0.680446	1.93808	0.0005	0.009652	yes	AP2 domain class transcription factor	carbohydrate-binding X8 domain protein
XLOC_012709	Medtr3g019150	S29	WT	OK	11.6291	18.6446	0.681014	1.77932	0.00235	0.032631	yes	NADPH:quinone oxidoreductase-like protein	NADPH:quinone oxidoreductase-like protein
XLOC_028659	Medtr5g083690	S29	WT	OK	118.407	190.051	0.68263	2.24389	0.0001	0.00255194	yes	early response-like dehydration-protein	early response-like dehydration-protein
XLOC_038033	Medtr7g090630	S29	WT	OK	86.9157	139.618	0.683799	2.36271	5e-05	0.00139569	yes	dehydration-induced protein ERD15	dehydration-induced protein ERD15
XLOC_008597	Medtr2g075250	S29	WT	OK	12.8968	20.7186	0.683916	2.31033	5e-05	0.00139569	yes	LRR receptor-like kinase	LRR receptor-like kinase
XLOC_046957	Medtr8g097040	S29	WT	OK	34.3632	55.2609	0.685391	2.16231	0.00025	0.00550634	yes	transmembrane protein, putative	DEAD-box ATP-dependent RNA helicase family protein
XLOC_028562	Medtr5g080770	S29	WT	OK	108.544	174.804	0.687468	2.30482	0.0001	0.00255194	yes	mannose-1-phosphate guanylyltransferase-like protein	mannose-1-phosphate guanylyltransferase-like protein
XLOC_022108	Medtr4g114870	S24	WT	OK	44.5093	71.6873	0.687611	1.87408	0.00155	0.0404673	yes	plastocyanin-like domain protein	plastocyanin-like domain protein
XLOC_047546	Medtr8g101570	S29	WT	OK	30.7245	49.5006	0.688056	2.23029	5e-05	0.00139569	yes	homotetrameric cytidine deaminase	ribulose bisphosphate carboxylase large chain
XLOC_022550	Medtr4g129820	S24	WT	OK	37.1135	59.8107	0.688461	1.91005	0.00105	0.0291616	yes	UDP-D-glucuronate 4-epimerase	UDP-D-glucuronate 4-epimerase
XLOC_035770	Medtr6g087300,Medtr6g088270	S29	WT	OK	12.3205	19.8613	0.688899	2.09407	0.0003	0.0063811	yes	#N/A	hypothetical protein
XLOC_011503	Medtr2g079850	S29	WT	OK	1.47802	2.38323	0.68925	1.72351	0.00295	0.0387101	yes	COP1-interacting protein, putative	COP1-interacting protein, putative
XLOC_017440	Medtr3g072870	S29	WT	OK	44.9717	72.5176	0.689313	2.37783	5e-05	0.00139569	yes	auxin influx transporter	auxin influx transporter
XLOC_030396	Medtr5g039000	S29	WT	OK	18.9822	30.7165	0.694365	2.17074	0.00025	0.00550634	yes	homeobox leucine zipper ATHB-like protein	homeobox leucine zipper ATHB-like protein
XLOC_021153	Medtr4g084800	S29	WT	OK	21.019	34.0432	0.695674	1.80646	0.00245	0.0336751	yes	short-chain dehydrogenase/reductase	short-chain dehydrogenase/reductase
XLOC_035610	Medtr6g082190	S29	WT	OK	15.7702	25.5555	0.696428	1.89886	0.00095	0.0160679	yes	hypothetical protein	hypothetical protein
XLOC_023813	Medtr4g053440	S29	WT	OK	13.4741	21.8811	0.699494	2.05171	0.0004	0.00809581	yes	zinc finger A20 and AN1 domain stress-associated protein	hypothetical protein
XLOC_041942	Medtr7g116850	S29	WT	OK	18.8991	30.6933	0.699608	2.11601	0.0004	0.00809581	yes	glycoside hydrolase family 18 protein	thylakoid membrane phosphoprotein 14 kDa protein
XLOC_026186	Medtr4g133900	S29	WT	OK	15.4292	25.0898	0.701438	2.20055	0.0002	0.00454806	yes	heavy-metal-associated domain protein	heavy-metal-associated domain protein
XLOC_006068	Medtr1g102550	S29	WT	OK	231.428	376.588	0.702422	2.31581	5e-05	0.00139569	yes	ATP sulfurylase	carbohydrate-binding X8 domain protein
XLOC_034636	Medtr6g029260,Medtr6g029330	S29	WT	OK	26.5813	43.2816	0.703341	1.72001	0.00295	0.0387101	yes	#N/A	transmembrane protein, putative
XLOC_028045	Medtr5g064120	S29	WT	OK	23.0399	37.611	0.70702	2.34537	5e-05	0.00139569	yes	RNA-binding (RRM/RBD/RNP motif) family protein	RNA-binding (RRM/RBD/RNP motif) family protein
XLOC_014801	Medtr3g093830	S29	WT	OK	20.9558	34.2205	0.707513	2.24902	0.0001	0.00255194	yes	WRKY family transcription factor	WRKY family transcription factor
XLOC_002768	Medtr1g101910	S29	WT	OK	3.34634	5.47162	0.709385	1.83342	0.00195	0.0283076	yes	DUF4378 domain protein	carbohydrate-binding X8 domain protein
XLOC_005746	Medtr1g090920	S29	WT	OK	25.7738	42.1675	0.710225	2.39277	5e-05	0.00139569	yes	glycosyltransferase family protein	carbohydrate-binding X8 domain protein
XLOC_031491	Medtr5g083170	S29	WT	OK	71.3683	116.791	0.710572	2.46828	5e-05	0.00139569	yes	ferritin	ferritin
XLOC_025978	Medtr4g127560	S29	WT	OK	14.9552	24.4983	0.712038	2.0134	0.0006	0.0111656	yes	calcium-binding EF-hand protein	calcium-binding EF-hand protein
XLOC_040968	Medtr7g088620	S29	WT	OK	5.1351	8.41377	0.71236	1.77073	0.00265	0.0356347	yes	calmodulin (CAM)-binding protein of 25 kDa protein	calmodulin (CAM)-binding protein of 25 kDa protein
XLOC_019329	Medtr4g012850	S29	WT	OK	4.14543	6.79758	0.713501	1.71225	0.0029	0.0381924	yes	carnitine/acylcarnitine carrier CACL-like protein	carnitine/acylcarnitine carrier CACL-like protein
XLOC_000341	Medtr1g018420	S29	WT	OK	13.6346	22.4132	0.717075	1.96998	0.00125	0.0200046	yes	C2H2-type zinc finger protein	C2H2-type zinc finger protein
XLOC_041420	Medtr7g099960	S24	WT	OK	40.8088	67.1074	0.717592	1.87632	0.0016	0.0413758	yes	core histone H2A/H2B/H3/H4	core histone H2A/H2B/H3/H4
XLOC_008912	Medtr2g086740	S29	WT	OK	10.5819	17.4028	0.717723	1.9095	0.0009	0.0153658	yes	plant integral membrane protein	plant integral membrane protein
XLOC_028808	Medtr5g085790	S24	WT	OK	14.7687	24.2922	0.71795	1.84302	0.002	0.0495427	yes	LysM-domain receptor-like kinase	LysM-domain receptor-like kinase
XLOC_018095	Medtr3g092640	S29	WT	OK	10.7392	17.6709	0.718489	2.18641	0.00015	0.00357973	yes	membrane-related protein CP5, putative	membrane-related protein CP5, putative
XLOC_027026	Medtr5g023210	S29	WT	OK	26.6486	43.8502	0.718521	2.28853	5e-05	0.00139569	yes	divergent CRAL/TRIO domain protein	divergent CRAL/TRIO domain protein
XLOC_046956	Medtr8g479380	S24	WT	OK	80.1744	131.933	0.718595	1.96608	0.0009	0.025853	yes	multi-copper oxidase-like protein	ribulose bisphosphate carboxylase large chain
XLOC_022329	Medtr4g124380,Medtr4g124390	S29	WT	OK	13.1562	21.6529	0.718815	1.92263	0.00125	0.0200046	yes	#N/A	anaphase-promoting complex subunit 11 RING-H2 finger protein
XLOC_008732	Medtr2g079670	S29	WT	OK	88.2182	145.25	0.719392	2.453	5e-05	0.00139569	yes	stem-specific TSJT1-like protein	stem-specific TSJT1-like protein
XLOC_018461	Medtr3g103580	S29	WT	OK	45.6726	75.2681	0.720708	1.99227	0.00135	0.0212295	yes	branched-chain amino acid aminotransferase	branched-chain amino acid aminotransferase
XLOC_046456	Medtr8g064180	S29	WT	OK	11.4972	18.9581	0.721537	1.98581	0.0006	0.0111656	yes	xyloglucan endotransglucosylase/hydrolase family protein	MADS-box transcription factor family protein
XLOC_014655	Medtr3g088845	S29	WT	OK	13.6315	22.4793	0.721658	1.9545	0.00085	0.014697	yes	2-oxoisovalerate dehydrogenase subunit alpha	linoleate 13S-lipoxygenase 2-1, related protein
XLOC_045851	Medtr8g038880	S29	WT	OK	7.12831	11.7568	0.721867	2.08555	0.00035	0.00726668	yes	peptide/nitrate transporter plant	hypothetical protein
XLOC_002845	Medtr1g104550	S29	WT	OK	3.45972	5.70838	0.722428	1.86848	0.0011	0.0180292	yes	copper amine oxidase, enzyme domain protein	carbohydrate-binding X8 domain protein
XLOC_037868	Medtr7g085630	S29	WT	OK	100.314	165.628	0.72342	2.436	5e-05	0.00139569	yes	NADP-specific glutamate dehydrogenase	NADP-specific glutamate dehydrogenase
XLOC_003593	Medtr1g019040	S29	WT	OK	3.85202	6.36078	0.723588	1.82077	0.00155	0.0235889	yes	SPla/RYanodine receptor (SPRY) domain protein	SPla/RYanodine receptor (SPRY) domain protein
XLOC_017553	Medtr3g076610	S29	WT	OK	7.02703	11.6159	0.725116	1.95133	0.00075	0.0132636	yes	protein phosphatase 2c, putative	protein phosphatase 2c, putative
XLOC_011203	Medtr2g066830	S29	WT	OK	9.60657	15.9066	0.727527	1.87821	0.00065	0.0119628	yes	SAUR-like auxin-responsive family protein	SAUR-like auxin-responsive family protein
XLOC_028677	Medtr5g081710	S24	WT	OK	25.2517	41.8616	0.729247	1.82899	0.0019	0.0478826	yes	triose-phosphate transporter family protein	triose-phosphate transporter family protein
XLOC_009453	Medtr2g101870	S24	WT	OK	23.5411	39.0576	0.730425	1.86793	0.00105	0.0291616	yes	late embryogenesis abundant protein	late embryogenesis abundant protein
XLOC_026949	Medtr5g021290	S29	WT	OK	8.85809	14.7123	0.731956	1.96815	0.00095	0.0160679	yes	LRR receptor-like kinase family protein	LRR receptor-like kinase family protein
XLOC_037069	Medtr7g059290	S29	WT	OK	49.6503	82.54	0.733291	2.55377	5e-05	0.00139569	yes	pectate lyase-like protein	LRR receptor-like kinase family protein
XLOC_005980	Medtr1g099800,Medtr1g099810,Medtr1g099815	S29	WT	OK	18.7371	31.1501	0.733334	1.98198	0.0009	0.0153658	yes	#N/A	carbohydrate-binding X8 domain protein
XLOC_021419	Medtr4g093250	S29	WT	OK	12.81	21.3	0.733581	2.13324	0.00025	0.00550634	yes	class I glutamine amidotransferase	methylmalonate-semialdehyde dehydrogenase
XLOC_021340	Medtr4g090970	S29	WT	OK	6.30181	10.4857	0.734584	2.23814	0.00015	0.00357973	yes	calmodulin-binding protein	calmodulin-binding protein
XLOC_004372	Medtr1g046800	S29	WT	OK	5.88151	9.7976	0.736241	1.87316	0.00165	0.0247295	yes	disease resistance-responsive, dirigent domain protein	disease resistance-responsive, dirigent domain protein
XLOC_018462	Medtr3g103610	S29	WT	OK	2.78092	4.63482	0.73695	1.90651	0.001	0.0166797	yes	endo-1,4-beta-xylanase A-like protein	endo-1,4-beta-xylanase A-like protein
XLOC_012539	Medtr3g008500	S24	WT	OK	36.2063	60.3896	0.73806	2.03745	0.0005	0.0158934	yes	trehalose-phosphate phosphatase	NADH-ubiquinone/plastoquinone (complex I) protein
XLOC_026048	Medtr4g129510	S29	WT	OK	25.623	42.7417	0.738202	2.46427	5e-05	0.00139569	yes	auxin canalization protein	auxin canalization protein
XLOC_015137	Medtr3g104560	S29	WT	OK	28.6403	47.7827	0.738444	2.47684	5e-05	0.00139569	yes	cytochrome P450 family protein	cytochrome P450 family protein
XLOC_021888	Medtr4g108260	S29	WT	OK	7.76814	12.967	0.739204	1.95088	0.0012	0.0193614	yes	aldose 1-epimerase family protein	aldose 1-epimerase family protein
XLOC_049191	Medtr0204s0020	S29	WT	OK	2.12137	3.54161	0.739413	1.68148	0.00335	0.0426448	yes	sugar porter (SP) family MFS transporter	#N/A
XLOC_014319	Medtr3g078550	S24	WT	OK	56.8486	94.9441	0.739953	2.0367	0.00035	0.0118706	yes	betaine aldehyde dehydrogenase	betaine aldehyde dehydrogenase
XLOC_044733	Medtr8g102350	S29	WT	OK	9.92649	16.5954	0.741424	1.84842	0.00075	0.0132636	yes	hypothetical protein	ribulose bisphosphate carboxylase large chain
XLOC_018385	Medtr3g101290	S29	WT	OK	5.78506	9.67391	0.741768	1.7687	0.0023	0.0321837	yes	myb transcription factor	myb transcription factor
XLOC_038890	Medtr7g115220	S24	WT	OK	108.3	181.284	0.74321	1.78974	0.00195	0.04886	yes	Chitinase / Hevein / PR-4 / Wheatwin2	Chitinase / Hevein / PR-4 / Wheatwin2
XLOC_008772	Medtr2g081590,Medtr2g081610	S29	WT	OK	652.259	1092.61	0.744263	2.32924	5e-05	0.00139569	yes	#N/A	embryonic abundant-like protein
XLOC_023020	Medtr4g015570	S29	WT	OK	3.51855	5.89422	0.744319	1.69041	0.0037	0.0461268	yes	light-harvesting complex I chlorophyll A/B-binding protein	light-harvesting complex I chlorophyll A/B-binding protein
XLOC_007196	Medtr2g022320	S29	WT	OK	9.3615	15.6924	0.745255	1.94058	0.00085	0.014697	yes	eukaryotic aspartyl protease family protein	eukaryotic aspartyl protease family protein
XLOC_026814	Medtr5g015590	S24	WT	OK	47.5336	79.6859	0.745377	1.88228	0.001	0.0280955	yes	calcium-transporting ATPase 2, plasma membrane-type protein	calcium-transporting ATPase 2, plasma membrane-type protein
XLOC_034343	Medtr6g015905	S29	WT	OK	39.6344	66.4748	0.746054	2.43985	0.00015	0.00357973	yes	alpha-1,4-glucan-protein synthase [UDP-forming]-like protein	alpha-1,4-glucan-protein synthase [UDP-forming]-like protein
XLOC_047461	Medtr8g098930	S29	WT	OK	12.7048	21.3088	0.746083	2.29037	0.0001	0.00255194	yes	1-aminocyclopropane-1-carboxylate synthase	ribulose bisphosphate carboxylase large chain
XLOC_006020	Medtr1g100667	S29	WT	OK	5.94888	9.98852	0.747654	1.72498	0.00385	0.0477774	yes	myb transcription factor	carbohydrate-binding X8 domain protein
XLOC_022310	Medtr4g124050	S29	WT	OK	9.07651	15.254	0.748978	2.47086	5e-05	0.00139569	yes	transporter ABC domain protein	transporter ABC domain protein
XLOC_017045	Medtr3g465800,Medtr3g465840	S29	WT	OK	2.65734	4.46851	0.749811	1.66579	0.00235	0.032631	yes	#N/A	histone deacetylase family protein
XLOC_037754	Medtr7g080450	S24	WT	OK	14.7192	24.7621	0.750432	1.91819	0.0009	0.025853	yes	lecithin:cholesterol acyltransferase family protein	lecithin:cholesterol acyltransferase family protein
XLOC_009828	Medtr2g013060	S24	WT	OK	18.7767	31.633	0.752488	2.00531	0.00085	0.0245138	yes	allantoinase	allantoinase
XLOC_038626	Medtr7g109460	S29	WT	OK	22.556	38.0006	0.75251	2.07482	0.00045	0.00888423	yes	RING/FYVE/PHD zinc finger protein	RING/FYVE/PHD zinc finger protein
XLOC_020973	Medtr4g077590	S24	WT	OK	17.6509	29.7488	0.75309	2.08239	0.0005	0.0158934	yes	hypothetical protein	hypothetical protein
XLOC_018098	Medtr3g092720	S29	WT	OK	2.96577	5.00347	0.754523	1.90047	0.0011	0.0180292	yes	sigma 54 modulation protein/S30EA ribosomal protein	sigma 54 modulation protein/S30EA ribosomal protein
XLOC_012561	Medtr3g010770	S29	WT	OK	6.10646	10.3036	0.754736	1.98464	0.0007	0.0126894	yes	pectinesterase/pectinesterase inhibitor	pectinesterase/pectinesterase inhibitor
XLOC_015501	Medtr3g115210	S29	WT	OK	6.25239	10.5569	0.75571	2.26608	0.00015	0.00357973	yes	hypothetical protein	hypothetical protein
XLOC_028630	Medtr5g082830	S29	WT	OK	48.0677	81.1612	0.755722	2.63233	5e-05	0.00139569	yes	ARM repeat CCCH-type zinc finger protein	ARM repeat CCCH-type zinc finger protein
XLOC_040733	Medtr7g081130	S29	WT	OK	9.92577	16.7702	0.756653	1.77533	0.0019	0.02773	yes	cyclin p4	cyclin p4
XLOC_001982	Medtr1g076400	S29	WT	OK	1.37953	2.33175	0.757236	1.84269	0.00165	0.0247295	yes	E3 ubiquitin ligase PUB14, putative	DUF640 family protein
XLOC_040480	Medtr7g071120	S24	WT	OK	10.7974	18.2555	0.757647	1.83978	0.0017	0.0433948	yes	WRKY transcription factor	WRKY transcription factor
XLOC_036346	Medtr7g021300	S29	WT	OK	26.7979	45.3288	0.758309	2.51818	5e-05	0.00139569	yes	disease resistance response/dirigent-like protein	disease resistance response/dirigent-like protein
XLOC_022453	Medtr4g128260	S29	WT	OK	6.81587	11.5328	0.758769	2.18164	0.0001	0.00255194	yes	P-loop nucleoside triphosphate hydrolase superfamily protein	P-loop nucleoside triphosphate hydrolase superfamily protein
XLOC_014498	Medtr3g085180	S29	WT	OK	5.71558	9.67975	0.760071	2.09447	0.0004	0.00809581	yes	squamosa promoter-binding-like protein	linoleate 13S-lipoxygenase 2-1, related protein
XLOC_030980	Medtr5g464490	S24	WT	OK	115.362	195.491	0.76093	1.99956	0.00085	0.0245138	yes	leginsulin related MtN11/16/17 family	UTP-glucose-1-phosphate uridylyltransferase
XLOC_044787	Medtr8g103700	S29	WT	OK	12.7211	21.5736	0.762046	2.41473	5e-05	0.00139569	yes	LRR extensin-like protein	ribulose bisphosphate carboxylase large chain
XLOC_001683	Medtr1g066530	S24	WT	OK	30.3931	51.6089	0.763879	1.77382	0.00185	0.0468394	yes	albumin-2 protein	pentameric polyubiquitin
XLOC_038102	Medtr7g090630	S24	WT	OK	81.6387	138.662	0.76425	2.10935	0.0002	0.00731899	yes	dehydration-induced protein ERD15	dehydration-induced protein ERD15
XLOC_018023	Medtr3g090830	S29	WT	OK	29.8464	50.7173	0.764923	1.74005	0.00285	0.0377399	yes	arabinogalactan peptide-like protein	linoleate 13S-lipoxygenase 2-1, related protein
XLOC_013452	Medtr3g054010	S29	WT	OK	3.58289	6.09507	0.766518	1.80506	0.00265	0.0356347	yes	extracellular ligand-gated ion channel protein	extracellular ligand-gated ion channel protein
XLOC_040781	Medtr7g082570	S29	WT	OK	18.6872	31.8425	0.768901	2.32469	5e-05	0.00139569	yes	class I glutamine amidotransferase	class I glutamine amidotransferase
XLOC_041592	Medtr7g106820	S29	WT	OK	5.57705	9.51188	0.770228	1.85643	0.0017	0.0252523	yes	hypothetical protein	hypothetical protein
XLOC_002670	Medtr1g098870	S29	WT	OK	34.1022	58.1769	0.770584	2.69592	5e-05	0.00139569	yes	myb/SANT-like DNA-binding domain protein	carbohydrate-binding X8 domain protein
XLOC_027889	Medtr5g053920	S24	WT	OK	13.5793	23.1888	0.772019	1.92112	0.00065	0.0198223	yes	AP2/ERF and B3 domain transcription factor	AP2/ERF and B3 domain transcription factor
XLOC_017938	Medtr3g087770	S29	WT	OK	7.22892	12.3473	0.772346	1.98966	0.0009	0.0153658	yes	heavy metal transport/detoxification superfamily protein	linoleate 13S-lipoxygenase 2-1, related protein
XLOC_008629	Medtr2g075760,Medtr2g075770,Medtr2g075780	S24	WT	OK	53.3134	91.0865	0.772741	2.05487	0.00035	0.0118706	yes	#N/A	gamma-glutamylhydrolase
XLOC_040754	Medtr7g080180	S24	WT	OK	13.892	23.7364	0.772845	1.96945	0.00055	0.017281	yes	serine carboxypeptidase-like protein	serine carboxypeptidase-like protein
XLOC_046727	Medtr8g072260	S24	WT	OK	17.1027	29.2335	0.773401	1.91352	0.0017	0.0433948	yes	cytochrome P450 family ABA 8'-hydroxylase	cytochrome P450 family ABA 8'-hydroxylase
XLOC_022430	Medtr4g125940	S24	WT	OK	106.611	182.422	0.774917	2.08216	5e-05	0.00222638	yes	peroxidase family protein	peroxidase family protein
XLOC_037825	Medtr7g084770	S29	WT	OK	110.747	189.553	0.775333	2.68564	5e-05	0.00139569	yes	xyloglucan endotransglucosylase/hydrolase family protein	xyloglucan endotransglucosylase/hydrolase family protein
XLOC_019599	Medtr4g023030	S29	WT	OK	16.0126	27.4173	0.775884	2.59337	5e-05	0.00139569	yes	GDP-fucose protein O-fucosyltransferase	GDP-fucose protein O-fucosyltransferase
XLOC_041287	Medtr7g095430	S24	WT	OK	10.5478	18.0767	0.777196	1.9215	0.00155	0.0404673	yes	sulfate/bicarbonate/oxalate exchanger and transporter sat-1	sulfate/bicarbonate/oxalate exchanger and transporter sat-1
XLOC_031800	Medtr5g091950	S29	WT	OK	4.07472	6.98363	0.777276	2.19661	0.00025	0.00550634	yes	LRR receptor-like kinase	LRR receptor-like kinase
XLOC_022435	Medtr4g127670	S29	WT	OK	124.736	213.985	0.778633	2.7185	5e-05	0.00139569	yes	class III peroxidase	class III peroxidase
XLOC_024150	Medtr4g065047,Medtr4g065060	S24	WT	OK	36.4112	62.5101	0.779707	1.86554	0.002	0.0495427	yes	#N/A	hypothetical protein
XLOC_005351	Medtr1g078470	S29	WT	OK	10.542	18.1035	0.780113	2.12456	0.00015	0.00357973	yes	phloem protein	phloem protein
XLOC_037426	Medtr7g070610,Medtr7g070660,Medtr7g070740,Medtr7g070780,Medtr7g070810,Medtr7g070910,Medtr7g070930,Medtr7g070940,Medtr7g070995,Medtr7g071040,Medtr7g071050	S24	WT	OK	25.5735	43.9198	0.780224	1.90175	0.0006	0.0185574	yes	#N/A	UDP-glucosyltransferase family protein
XLOC_002847	Medtr1g104610	S29	WT	OK	125.061	214.954	0.781399	2.55587	5e-05	0.00139569	yes	haloacid dehalogenase-like hydrolase	carbohydrate-binding X8 domain protein
XLOC_040849	Medtr7g084690	S29	WT	OK	4.95191	8.51191	0.781497	1.83211	0.0021	0.0300038	yes	Avr9/Cf-9 rapidly elicited protein	Avr9/Cf-9 rapidly elicited protein
XLOC_027078	Medtr5g024730	S29	WT	OK	27.5574	47.3691	0.781503	2.4237	5e-05	0.00139569	yes	anaphase-promoting complex subunit 11 RING-H2 finger protein	anaphase-promoting complex subunit 11 RING-H2 finger protein
XLOC_047300	Medtr8g494200	S29	WT	OK	29.3293	50.442	0.782281	2.67189	5e-05	0.00139569	yes	phytoalexin deficient protein	ribulose bisphosphate carboxylase large chain
XLOC_021708	Medtr4g101260	S29	WT	OK	1274.95	2195.27	0.783957	2.50601	5e-05	0.00139569	yes	Lipid transfer protein	Lipid transfer protein
XLOC_017026	Medtr3g464330	S24	WT	OK	70.5347	121.475	0.784259	2.20012	5e-05	0.00222638	yes	microsomal omega-3 fatty acid desaturase	histone deacetylase family protein
XLOC_007146	Medtr2g020710	S29	WT	OK	119.375	205.655	0.784728	2.70933	5e-05	0.00139569	yes	sugar porter (SP) family MFS transporter	sugar porter (SP) family MFS transporter
XLOC_022011	Medtr4g113600	S29	WT	OK	5.77171	9.94961	0.785642	1.75589	0.00285	0.0377399	yes	plant/MSJ11-3 protein, putative	plant/MSJ11-3 protein, putative
XLOC_042699	Medtr8g024560	S29	WT	OK	14.1944	24.4724	0.785827	2.32538	0.0001	0.00255194	yes	D-arabinono-1,4-lactone oxidase-like protein	D-arabinono-1,4-lactone oxidase-like protein
XLOC_040444	Medtr7g072420	S29	WT	OK	54.889	94.8975	0.789853	2.70778	5e-05	0.00139569	yes	alanine-glyoxylate aminotransferase-like protein	alanine-glyoxylate aminotransferase-like protein
XLOC_017569	Medtr3g077030	S29	WT	OK	10.1093	17.4907	0.790908	2.25441	0.0001	0.00255194	yes	PB1 domain protein	PB1 domain protein
XLOC_005093	Medtr1g070520	S29	WT	OK	9.50091	16.4441	0.791429	2.24208	0.0001	0.00255194	yes	auxin-responsive AUX/IAA family protein	auxin-responsive AUX/IAA family protein
XLOC_029195	Medtr5g097280	S29	WT	OK	4.5679	7.90754	0.791698	1.95296	0.00085	0.014697	yes	light-harvesting complex I chlorophyll A/B-binding protein	light-harvesting complex I chlorophyll A/B-binding protein
XLOC_001344	Medtr1g052885	S29	WT	OK	25.6364	44.3938	0.792164	2.20981	0.00015	0.00357973	yes	calcium-binding EF-hand protein	hypothetical protein
XLOC_010891	Medtr2g450080	S29	WT	OK	25.7272	44.6248	0.79455	2.70141	5e-05	0.00139569	yes	calmodulin-binding protein	adenine nucleotide alpha hydrolase-like domain kinase
XLOC_026824	Medtr5g015880	S24	WT	OK	10.683	18.5462	0.795815	1.82611	0.00135	0.0364249	yes	lateral organ boundaries (LOB) domain protein	lateral organ boundaries (LOB) domain protein
XLOC_016301	Medtr3g034290	S29	WT	OK	4.41733	7.68049	0.798023	2.12345	0.00025	0.00550634	yes	serine carboxypeptidase-like protein	serine carboxypeptidase-like protein
XLOC_010118	Medtr2g022430	S24	WT	OK	21.7875	37.8883	0.798251	1.80638	0.002	0.0495427	yes	xyloglucanase-specific endoglucanase inhibitor protein	xyloglucanase-specific endoglucanase inhibitor protein
XLOC_028598	Medtr5g081710	S29	WT	OK	23.445	40.7874	0.798842	2.50158	5e-05	0.00139569	yes	triose-phosphate transporter family protein	triose-phosphate transporter family protein
XLOC_024969	Medtr4g094240	S29	WT	OK	61.7614	107.494	0.799476	2.70253	5e-05	0.00139569	yes	phosphate-responsive 1 family protein	heavy metal transport/detoxification superfamily protein
XLOC_015043	Medtr3g101560	S29	WT	OK	3.79623	6.61257	0.800643	1.75301	0.00235	0.032631	yes	hypothetical protein	hypothetical protein
XLOC_021716	Medtr4g101630	S29	WT	OK	119.409	208.176	0.80189	2.73489	5e-05	0.00139569	yes	soluble acid invertase FRUCT2	soluble acid invertase FRUCT2
XLOC_033821	Medtr6g084620	S29	WT	OK	6.84958	11.9449	0.802305	1.95002	0.00085	0.014697	yes	transmembrane protein, putative	transmembrane protein, putative
XLOC_026869	Medtr5g017260	S24	WT	OK	34.9198	61.0732	0.806494	2.08149	0.00035	0.0118706	yes	triacylglycerol lipase-like protein	triacylglycerol lipase-like protein
XLOC_014547	Medtr3g086310	S29	WT	OK	12.785	22.3798	0.807749	2.34761	0.00015	0.00357973	yes	pectate lyase family protein	linoleate 13S-lipoxygenase 2-1, related protein
XLOC_046391	Medtr8g061960	S29	WT	OK	4.13782	7.247	0.808512	2.21671	5e-05	0.00139569	yes	beta-1,3-galactosyltransferase-like protein	MADS-box transcription factor family protein
XLOC_047394	Medtr8g096860	S29	WT	OK	2.8978	5.07941	0.809701	1.73761	0.00325	0.0417141	yes	hypothetical protein	hypothetical protein
XLOC_020268	Medtr4g054920	S29	WT	OK	8.37493	14.6987	0.811538	2.22753	0.0001	0.00255194	yes	cytochrome P450 family 94 protein	cytochrome P450 family 94 protein
XLOC_047218	Medtr8g091660	S29	WT	OK	68.4456	120.131	0.811578	2.70406	5e-05	0.00139569	yes	alanine-glyoxylate aminotransferase-like protein	alanine-glyoxylate aminotransferase-like protein
XLOC_020689	Medtr4g068550	S24	WT	OK	62.3754	109.589	0.813055	2.23623	5e-05	0.00222638	yes	fatty acid hydroperoxide lyase	fatty acid hydroperoxide lyase
XLOC_032812	Medtr6g027540	S24	WT	OK	10.4087	18.3033	0.814307	2.0649	0.00035	0.0118706	yes	calcium-dependent lipid-binding (CaLB domain) family protein	calcium-dependent lipid-binding (CaLB domain) family protein
XLOC_022505	Medtr4g129820	S29	WT	OK	34.4356	60.5537	0.814313	2.8244	5e-05	0.00139569	yes	UDP-D-glucuronate 4-epimerase	UDP-D-glucuronate 4-epimerase
XLOC_000412	Medtr1g021070	S24	WT	OK	64.5872	113.631	0.815037	2.25647	5e-05	0.00222638	yes	DUF1645 family protein	DUF1645 family protein
XLOC_019167	Medtr4g007060	S29	WT	OK	24.1156	42.4356	0.815309	2.65929	5e-05	0.00139569	yes	WRKY transcription factor	WRKY transcription factor
XLOC_011637	Medtr2g084000,Medtr2g084010,Medtr2g084020	S24	WT	OK	96.2847	169.561	0.816428	2.18231	0.00015	0.00580124	yes	#N/A	lignin biosynthetic peroxidase
XLOC_002542	Medtr1g094620	S29	WT	OK	38.0858	67.1054	0.817176	2.66492	5e-05	0.00139569	yes	transmembrane amino acid transporter family protein	carbohydrate-binding X8 domain protein
XLOC_041037	Medtr7g090470	S29	WT	OK	10.4578	18.4351	0.817877	2.60662	5e-05	0.00139569	yes	triacylglycerol lipase SDP1	triacylglycerol lipase SDP1
XLOC_011730	Medtr2g087900	S29	WT	OK	23.3559	41.1977	0.818778	2.53375	5e-05	0.00139569	yes	cellulose synthase H1-like protein	cellulose synthase H1-like protein
XLOC_024656	Medtr4g081440	S24	WT	OK	25.5977	45.2254	0.821116	2.06523	0.0005	0.0158934	yes	dihydroflavonol 4-reductase-like protein	dihydroflavonol 4-reductase-like protein
XLOC_046254	Medtr8g465990	S29	WT	OK	2.04502	3.61791	0.82304	1.89129	0.00125	0.0200046	yes	S-locus lectin kinase family protein	ribulose bisphosphate carboxylase large chain
XLOC_010765	Medtr2g044940	S29	WT	OK	12.2825	21.7332	0.823297	1.96372	0.00075	0.0132636	yes	hypothetical protein	core histone H2A/H2B/H3/H4
XLOC_017999	Medtr3g088590	S24	WT	OK	12.5784	22.2601	0.823508	2.04577	0.00065	0.0198223	yes	IAA-amino acid hydrolase ILR1-like protein	linoleate 13S-lipoxygenase 2-1, related protein
XLOC_017364	Medtr3g071300	S29	WT	OK	17.3133	30.6711	0.825005	2.22123	0.0001	0.00255194	yes	zinc finger, C3HC4 type (RING finger) protein	zinc finger, C3HC4 type (RING finger) protein
XLOC_033060	Medtr6g040290	S24	WT	OK	89.5642	158.831	0.826496	2.1729	5e-05	0.00222638	yes	albumin-2 protein	albumin-2 protein
XLOC_022358	Medtr4g125010	S29	WT	OK	6.86497	12.1766	0.826784	1.87211	0.0011	0.0180292	yes	DUF1677 family protein	ubiquinone biosynthesis protein COQ9
XLOC_014557	Medtr3g085890	S24	WT	OK	74.1229	131.543	0.827541	2.19479	0.0002	0.00731899	yes	NADH-ubiquinone reductase complex 1 MLRQ subunit	linoleate 13S-lipoxygenase 2-1, related protein
XLOC_046881	Medtr8g078870	S29	WT	OK	3.35338	5.95195	0.827746	1.95722	0.0006	0.0111656	yes	photosystem II oxygen-evolving enhancer protein	photosystem II oxygen-evolving enhancer protein
XLOC_030402	Medtr5g039180	S29	WT	OK	15.4119	27.3576	0.827892	2.08357	0.00035	0.00726668	yes	transcription factor	transcription factor
XLOC_037653	Medtr7g079320	S29	WT	OK	4.2488	7.55362	0.830114	2.26117	0.0002	0.00454806	yes	LysM type receptor kinase	LysM type receptor kinase
XLOC_014765	Medtr3g092890	S29	WT	OK	4.3655	7.7618	0.830245	1.86841	0.00075	0.0132636	yes	2OG-Fe(II) oxygenase family oxidoreductase	2OG-Fe(II) oxygenase family oxidoreductase
XLOC_024128	Medtr4g065850	S29	WT	OK	24.2097	43.0565	0.830648	2.57478	5e-05	0.00139569	yes	LRR receptor-like kinase family protein	LRR receptor-like kinase family protein
XLOC_002811	Medtr1g103070	S29	WT	OK	14.1683	25.212	0.831446	2.66189	5e-05	0.00139569	yes	IQ calmodulin-binding motif protein	carbohydrate-binding X8 domain protein
XLOC_008839	Medtr2g084315	S29	WT	OK	5.66549	10.0834	0.831716	2.00458	0.0005	0.009652	yes	C2H2-type zinc finger protein	C2H2-type zinc finger protein
XLOC_015793	Medtr3g010780	S29	WT	OK	2.02555	3.60553	0.831897	1.84823	0.00155	0.0235889	yes	pectinesterase/pectinesterase inhibitor	pectinesterase/pectinesterase inhibitor
XLOC_033991	Medtr6g092540	S29	WT	OK	4.04846	7.20824	0.832272	1.8425	0.00145	0.0224926	yes	MYB-like transcription factor family protein	MYB-like transcription factor family protein
XLOC_005337	Medtr1g078030	S29	WT	OK	85.6783	152.554	0.832317	2.79293	5e-05	0.00139569	yes	mammalian STARD2 lipid-binding START domain protein	mammalian STARD2 lipid-binding START domain protein
XLOC_024022	Medtr4g062500	S29	WT	OK	7.07538	12.6024	0.832821	2.37488	5e-05	0.00139569	yes	cytochrome P450 family flavone synthase	cytochrome P450 family flavone synthase
XLOC_039235	Medtr7g015770	S29	WT	OK	4.15989	7.41006	0.83294	2.40148	5e-05	0.00139569	yes	disease resistance protein (CC-NBS-LRR class) family protein	disease resistance protein (CC-NBS-LRR class) family protein
XLOC_011239	Medtr2g069030	S29	WT	OK	17.4187	31.0443	0.833695	2.70885	5e-05	0.00139569	yes	galactose oxidase/kelch repeat protein	galactose oxidase/kelch repeat protein
XLOC_014740	Medtr3g092200	S29	WT	OK	4.73015	8.44305	0.835879	2.06937	0.0004	0.00809581	yes	transmembrane protein, putative	transmembrane protein, putative
XLOC_008267	Medtr2g461190	S29	WT	OK	11.2877	20.1634	0.836986	2.29752	0.0001	0.00255194	yes	stress induced protein	adenine nucleotide alpha hydrolase-like domain kinase
XLOC_047466	Medtr8g099000	S29	WT	OK	5.78982	10.3429	0.837047	2.01997	0.0006	0.0111656	yes	tubby C 2 protein	ribulose bisphosphate carboxylase large chain
XLOC_043064	Medtr8g041390	S29	WT	OK	61.8497	110.549	0.837844	2.7532	5e-05	0.00139569	yes	nodulin MtN21/EamA-like transporter family protein	nodulin MtN21/EamA-like transporter family protein
XLOC_021516	Medtr4g094605	S29	WT	OK	11.1113	19.8645	0.83816	2.36965	5e-05	0.00139569	yes	light-harvesting complex I chlorophyll A/B-binding protein	light-harvesting complex I chlorophyll A/B-binding protein
XLOC_026473	Medtr5g008460	S29	WT	OK	4.36753	7.81876	0.840123	1.76764	0.00295	0.0387101	yes	cytochrome protein C	cytochrome protein C
XLOC_023143	Medtr4g018880	S24	WT	OK	21.539	38.6186	0.842344	1.93509	0.00085	0.0245138	yes	PAR1 protein	PAR1 protein
XLOC_015007	Medtr3g100500	S29	WT	OK	101.219	181.504	0.842523	2.8906	5e-05	0.00139569	yes	aspartic proteinase nepenthesin-like protein	aspartic proteinase nepenthesin-like protein
XLOC_006744	Medtr2g008220,Medtr2g008225	S24	WT	OK	61.3477	110.069	0.843324	1.94665	0.00055	0.017281	yes	#N/A	UDP-glucosyltransferase family protein
XLOC_040554	Medtr7g076170	S29	WT	OK	28.6249	51.3766	0.843838	2.9503	5e-05	0.00139569	yes	methyltransferase	methyltransferase
XLOC_001348	Medtr1g052885	S24	WT	OK	24.0477	43.1726	0.844217	1.80982	0.00195	0.04886	yes	calcium-binding EF-hand protein	hypothetical protein
XLOC_011665	Medtr2g084985	S29	WT	OK	18.4465	33.1384	0.845156	2.29977	0.0002	0.00454806	yes	stress responsive A/B barrel domain protein	stress responsive A/B barrel domain protein
XLOC_005442	Medtr1g080990	S24	WT	OK	26.4671	47.5606	0.845569	2.00999	0.0004	0.0133378	yes	MtN26	MtN26
XLOC_013718	Medtr3g464720	S29	WT	OK	12.7209	22.8933	0.847729	2.87361	5e-05	0.00139569	yes	clathrin heavy chain	histone deacetylase family protein
XLOC_038124	Medtr7g093490	S29	WT	OK	3.78972	6.82169	0.848036	1.78456	0.00225	0.0316472	yes	thioredoxin	thioredoxin
XLOC_030447	Medtr5g038460	S24	WT	OK	20.9097	37.6587	0.848813	1.8688	0.00195	0.04886	yes	plant/T7N9-9 protein	plant/T7N9-9 protein
XLOC_007598	Medtr2g035190,Medtr2g035210,Medtr2g035220,Medtr2g035320	S24	WT	OK	51.1842	92.2248	0.849456	2.31432	0.00015	0.00580124	yes	#N/A	ABA-responsive protein
XLOC_003659	Medtr1g021652	S24	WT	OK	29.433	53.0659	0.850351	2.32842	0.0002	0.00731899	yes	cytochrome P450 family fatty acid hydroperoxide lyase	cytochrome P450 family fatty acid hydroperoxide lyase
XLOC_003784	Medtr1g025980	S29	WT	OK	10.8019	19.4842	0.851019	2.33788	5e-05	0.00139569	yes	peroxidase family protein	peroxidase family protein
XLOC_031553	Medtr5g082750	S24	WT	OK	36.3319	65.5531	0.851427	2.12731	0.0005	0.0158934	yes	leucoanthocyanidin dioxygenase-like protein	leucoanthocyanidin dioxygenase-like protein
XLOC_005327	Medtr1g077790	S29	WT	OK	97.629	176.165	0.851542	2.83562	5e-05	0.00139569	yes	plastocyanin-like domain protein	plastocyanin-like domain protein
XLOC_017529	Medtr3g074230	S24	WT	OK	17.1039	30.9123	0.853859	2.33207	0.0001	0.00414743	yes	TPR repeat thioredoxin TTL1-like protein	TPR repeat thioredoxin TTL1-like protein
XLOC_014590	Medtr3g086540	S24	WT	OK	55.0191	99.4478	0.854008	2.0646	0.00025	0.00885122	yes	MAPK phosphatase	linoleate 13S-lipoxygenase 2-1, related protein
XLOC_008686	Medtr2g078730	S29	WT	OK	18.5956	33.636	0.85504	2.68758	5e-05	0.00139569	yes	branched-chain-amino-acid aminotransferase-like protein	branched-chain-amino-acid aminotransferase-like protein
XLOC_035990	Medtr7g405730	S29	WT	OK	22.4327	40.6077	0.856153	2.56481	5e-05	0.00139569	yes	bidirectional sugar transporter	hypothetical protein
XLOC_016570	Medtr3g449620	S24	WT	OK	8.45249	15.307	0.856745	2.11176	0.00045	0.0146681	yes	polyamine oxidase-like protein	histone deacetylase family protein
XLOC_019123	Medtr4g005160	S29	WT	OK	11.346	20.5548	0.85729	2.35368	5e-05	0.00139569	yes	epoxide hydrolase	epoxide hydrolase
XLOC_050156	Medtr1091s0010	S29	WT	OK	9.89881	17.9443	0.858201	1.62349	0.0038	0.0471839	YES	transcription initiation factor TFIID subunit-like protein	#N/A
XLOC_046223	Medtr8g464300	S29	WT	OK	5.32496	9.66161	0.859494	2.21383	0.0001	0.00255194	yes	root cap/late embryogenesis-like protein	ribulose bisphosphate carboxylase large chain
XLOC_045278	Medtr8g014530	S24	WT	OK	14.4167	26.1669	0.860003	2.25352	5e-05	0.00222638	yes	hexokinase	hexokinase
XLOC_023354	Medtr4g029020	S29	WT	OK	6.477	11.758	0.860251	2.33541	5e-05	0.00139569	yes	CBL-interacting kinase	CBL-interacting kinase
XLOC_034200	Medtr6g011610	S29	WT	OK	8.90482	16.1938	0.862787	2.40081	5e-05	0.00139569	yes	homeobox associated leucine zipper protein	homeobox associated leucine zipper protein
XLOC_045455	Medtr8g023150	S29	WT	OK	21.7053	39.5158	0.864381	2.94197	5e-05	0.00139569	yes	pectinesterase/pectinesterase inhibitor	pectinesterase/pectinesterase inhibitor
XLOC_021964	Medtr4g112460	S29	WT	OK	4.0467	7.38293	0.867445	1.87192	0.00155	0.0235889	yes	EF hand calcium-binding family protein	DnaJ heat shock amino-terminal domain protein
XLOC_021714	Medtr4g101600	S29	WT	OK	3.57277	6.52255	0.868393	2.14662	0.0002	0.00454806	yes	trehalose-phosphate phosphatase	trehalose-phosphate phosphatase
XLOC_014330	Medtr3g078700,Medtr3g078730,Medtr3g078740	S24	WT	OK	56.5337	103.286	0.869459	2.01203	0.0008	0.0233501	yes	#N/A	L-ascorbate oxidase
XLOC_024764	Medtr4g087160	S29	WT	OK	4.15039	7.5899	0.870834	1.80857	0.0017	0.0252523	yes	maternal effect embryo arrest protein, putative	maternal effect embryo arrest protein, putative
XLOC_007450	Medtr2g029860	S24	WT	OK	28.3893	51.9268	0.871134	2.28376	0.00015	0.00580124	yes	peroxidase family protein	peroxidase family protein
XLOC_007271	Medtr2g025120	S29	WT	OK	85.3612	156.244	0.872146	3.01981	5e-05	0.00139569	yes	1-aminocyclopropane-1-carboxylate oxidase	1-aminocyclopropane-1-carboxylate oxidase
XLOC_033324	Medtr6g060660	S29	WT	OK	5.81705	10.6614	0.874035	2.01518	0.0006	0.0111656	yes	transmembrane protein, putative	transmembrane protein, putative
XLOC_005409	Medtr1g080440	S29	WT	OK	9.44489	17.3105	0.874044	2.82215	5e-05	0.00139569	yes	LRR receptor-like kinase family protein	LRR receptor-like kinase family protein
XLOC_006452	Medtr1g115515	S29	WT	OK	4.87424	8.93373	0.874086	1.94507	0.00115	0.0187216	yes	disease resistance-responsive, dirigent domain protein	disease resistance-responsive, dirigent domain protein
XLOC_021844	Medtr4g106500	S29	WT	OK	20.6553	38.0047	0.879665	2.44442	5e-05	0.00139569	yes	UVI1, putative	DUF1645 family protein
XLOC_034396	Medtr6g016880	S29	WT	OK	14.074	25.9068	0.880303	2.72324	5e-05	0.00139569	yes	Pmr5/Cas1p GDSL/SGNH-like acyl-esterase family protein	Pmr5/Cas1p GDSL/SGNH-like acyl-esterase family protein
XLOC_024201	Medtr4g066640	S24	WT	OK	8.06083	14.8385	0.880344	1.90835	0.0016	0.0413758	yes	glycoside hydrolase family 1 protein	glycoside hydrolase family 1 protein
XLOC_015421	Medtr3g111970	S29	WT	OK	8.28573	15.254	0.88049	2.00693	0.00045	0.00888423	yes	hypothetical protein	hypothetical protein
XLOC_002416	Medtr1g090370	S24	WT	OK	17.4472	32.216	0.884781	1.7979	0.0019	0.0478826	yes	transcription factor bZIP protein, putative	carbohydrate-binding X8 domain protein
XLOC_007167	Medtr2g020710	S24	WT	OK	110.62	204.398	0.885775	2.32389	5e-05	0.00222638	yes	sugar porter (SP) family MFS transporter	sugar porter (SP) family MFS transporter
XLOC_032743	Medtr6g027540	S29	WT	OK	10.4783	19.3755	0.886828	2.9419	5e-05	0.00139569	yes	calcium-dependent lipid-binding (CaLB domain) family protein	calcium-dependent lipid-binding (CaLB domain) family protein
XLOC_047448	Medtr8g098770	S29	WT	OK	14.5149	26.9082	0.890507	2.46145	5e-05	0.00139569	yes	RING-H2 zinc finger protein	ribulose bisphosphate carboxylase large chain
XLOC_020474	Medtr4g062520	S29	WT	OK	3.84813	7.14567	0.89291	2.07529	0.00035	0.00726668	yes	disease resistance-responsive, dirigent domain protein	disease resistance-responsive, dirigent domain protein
XLOC_029559	Medtr5g010635	S24	WT	OK	161.251	299.584	0.893658	1.97919	0.00045	0.0146681	yes	pathogenesis-related thaumatin family protein	pathogenesis-related thaumatin family protein
XLOC_001109	Medtr1g046490	S29	WT	OK	41.6039	77.3097	0.89393	2.79931	5e-05	0.00139569	yes	disease resistance-responsive, dirigent domain protein	disease resistance-responsive, dirigent domain protein
XLOC_008463	Medtr2g069660	S29	WT	OK	5.78434	10.7542	0.894682	2.04207	0.0005	0.009652	yes	allergen Pru protein, putative	translation initiation factor IF-2
XLOC_045880	Medtr8g038090,Medtr8g038150	S24	WT	OK	43.5229	80.9514	0.895282	1.96617	0.00045	0.0146681	yes	#N/A	annexin D8
XLOC_047395	Medtr8g096880	S29	WT	OK	65.3503	121.717	0.89726	2.82276	5e-05	0.00139569	yes	UDP-D-glucose/UDP-D-galactose 4-epimerase	UDP-D-glucose/UDP-D-galactose 4-epimerase
XLOC_029488	Medtr5g010750	S29	WT	OK	12.772	23.7951	0.897675	2.7437	5e-05	0.00139569	yes	cytochrome P450 family protein	cytochrome P450 family protein
XLOC_026180	Medtr4g133660	S29	WT	OK	24.4034	45.4855	0.898326	3.05046	5e-05	0.00139569	yes	GRAS family transcription factor	GRAS family transcription factor
XLOC_019170	Medtr4g005190,Medtr4g005270	S24	WT	OK	96.0034	178.966	0.898525	2.14193	0.00025	0.00885122	yes	#N/A	beta-amyrin synthase
XLOC_015994	Medtr3g020420,Medtr3g020470,Medtr3g020490	S29	WT	OK	1.17265	2.18755	0.899551	1.92198	0.0011	0.0180292	yes	#N/A	NB-ARC domain protein
XLOC_039656	Medtr7g029540	S24	WT	OK	90.9377	169.919	0.901897	2.24318	0.0001	0.00414743	yes	Nodule Cysteine-Rich (NCR) secreted peptide	Nodule Cysteine-Rich (NCR) secreted peptide
XLOC_023361	Medtr4g029190,Medtr4g029200	S29	WT	OK	14.14	26.446	0.903271	2.64219	5e-05	0.00139569	yes	#N/A	class III peroxidase
XLOC_026162	Medtr4g133060	S29	WT	OK	5.16144	9.65467	0.903453	2.07546	0.00055	0.0104683	yes	Rho GDP-dissociation inhibitor-like protein	Rho GDP-dissociation inhibitor-like protein
XLOC_011115	Medtr2g061780	S29	WT	OK	47.2687	88.4457	0.903907	2.7729	5e-05	0.00139569	yes	transmembrane protein, putative	transmembrane protein, putative
XLOC_044474	Medtr8g091390	S24	WT	OK	19.5229	36.5308	0.903949	2.34905	0.00015	0.00580124	yes	L-ascorbate oxidase	L-ascorbate oxidase
XLOC_039186	Medtr7g013790	S29	WT	OK	1.34902	2.52523	0.904503	1.86169	0.00145	0.0224926	yes	serine carboxypeptidase-like protein	serine carboxypeptidase-like protein
XLOC_045808	Medtr8g037700	S29	WT	OK	1.02038	1.91098	0.905211	1.92877	0.00105	0.0174068	yes	malectin/receptor-like kinase family protein	malectin/receptor-like kinase family protein
XLOC_040220	Medtr7g061720	S24	WT	OK	15.0765	28.2533	0.906119	2.14048	0.00015	0.00580124	yes	expansin-A1-like protein	expansin-A1-like protein
XLOC_010120	Medtr2g022480,Medtr2g022490	S24	WT	OK	21.55	40.407	0.906917	1.98986	0.00075	0.0223094	yes	#N/A	extracellular dermal glycoprotein
XLOC_038703	Medtr7g111770	S29	WT	OK	3.16374	5.9359	0.907838	1.96389	0.00085	0.014697	yes	hypothetical protein	hypothetical protein
XLOC_047945	Medtr0003s0460	S29	WT	OK	0.468929	0.88053	0.909002	1.8203	0.00215	0.0305973	yes	structural maintenance of chromosomes protein	#N/A
XLOC_008920	Medtr2g086890	S29	WT	OK	1.83607	3.44803	0.909147	2.27336	0.0002	0.00454806	yes	hypothetical protein	late embryogenesis abundant protein
XLOC_039099	Medtr7g010650	S29	WT	OK	4.73383	8.89685	0.910287	2.2037	0.00025	0.00550634	yes	major intrinsic protein (MIP) family transporter	major intrinsic protein (MIP) family transporter
XLOC_030178	Medtr5g430440	S24	WT	OK	15.4925	29.1265	0.910761	1.86876	0.0016	0.0413758	yes	hypothetical protein	UTP-glucose-1-phosphate uridylyltransferase
XLOC_002606	Medtr1g096310	S24	WT	OK	62.0508	116.826	0.912839	2.17939	5e-05	0.00222638	yes	caffeic acid O-methyltransferase	carbohydrate-binding X8 domain protein
XLOC_017251	Medtr3g067610	S29	WT	OK	6.41348	12.0817	0.91364	2.32737	5e-05	0.00139569	yes	EF hand calcium-binding family protein	EF hand calcium-binding family protein
XLOC_038213	Medtr7g096090	S29	WT	OK	26.9395	50.7749	0.914393	2.80948	5e-05	0.00139569	yes	auxin-responsive AUX/IAA family protein	auxin-responsive AUX/IAA family protein
XLOC_038312	Medtr7g099540	S29	WT	OK	1.18697	2.23791	0.914866	1.94899	0.0009	0.0153658	yes	transcription factor	transcription factor
XLOC_005542	Medtr1g085090	S29	WT	OK	6.76594	12.7619	0.915478	2.60876	5e-05	0.00139569	yes	peptide/nitrate transporter	carbohydrate-binding X8 domain protein
XLOC_040840	Medtr7g082570	S24	WT	OK	16.5446	31.248	0.917406	2.10384	0.00015	0.00580124	yes	class I glutamine amidotransferase	class I glutamine amidotransferase
XLOC_027182	Medtr5g025690	S24	WT	OK	13.4569	25.432	0.918297	1.96158	0.0006	0.0185574	yes	EF hand calcium-binding family protein	EF hand calcium-binding family protein
XLOC_041998	Medtr7g116850	S24	WT	OK	16.1104	30.4607	0.918958	2.144	0.00035	0.0118706	yes	glycoside hydrolase family 18 protein	thylakoid membrane phosphoprotein 14 kDa protein
XLOC_029121	Medtr5g095740	S29	WT	OK	4.19554	7.94364	0.920943	2.10219	0.0006	0.0111656	yes	nuclear transcription factor Y protein	nuclear transcription factor Y protein
XLOC_022776	Medtr4g007300	S29	WT	OK	152.129	288.039	0.920972	3.08674	5e-05	0.00139569	yes	chaperone DnaJ domain protein	galactoside 2-alpha-L-fucosyltransferase-like protein
XLOC_029943	Medtr5g023240,Medtr5g023260	S24	WT	OK	27.5061	52.3252	0.927754	2.45972	5e-05	0.00222638	yes	#N/A	transmembrane amino acid transporter family protein
XLOC_025379	Medtr4g106800	S29	WT	OK	5.62124	10.6966	0.928191	2.1267	0.0005	0.009652	yes	GATA type zinc finger transcription factor family protein	transmembrane protein, putative
XLOC_043394	Medtr8g061360	S24	WT	OK	11.8147	22.4838	0.928302	2.01951	0.00065	0.0198223	yes	tyrosine/nicotianamine family aminotransferase	MADS-box transcription factor family protein
XLOC_033995	Medtr6g092660	S29	WT	OK	4.31456	8.21572	0.929172	2.22982	0.00015	0.00357973	yes	homotetrameric cytidine deaminase	homotetrameric cytidine deaminase
XLOC_041182	Medtr7g092730,Medtr7g092740	S24	WT	OK	18.1253	34.533	0.929969	2.24199	5e-05	0.00222638	yes	#N/A	polygalacturonase inhibitor protein
XLOC_047181	Medtr8g090205	S29	WT	OK	2.28626	4.35675	0.930265	2.43125	5e-05	0.00139569	yes	calmodulin-binding transcription activator	calmodulin-binding transcription activator
XLOC_028385	Medtr5g074970	S29	WT	OK	72.057	137.455	0.931754	3.26289	5e-05	0.00139569	yes	class III peroxidase	class III peroxidase
XLOC_005433	Medtr1g081180	S29	WT	OK	2.76563	5.27588	0.931804	2.28806	0.00015	0.00357973	yes	trihelix transcription factor	trihelix transcription factor
XLOC_017008	Medtr3g463490	S24	WT	OK	4.9071	9.36139	0.931854	1.88824	0.0014	0.0374952	yes	cell division control protein	histone deacetylase family protein
XLOC_012044	Medtr2g098250	S29	WT	OK	12.9392	24.6928	0.932344	2.73955	5e-05	0.00139569	yes	LRR receptor-like kinase family protein	LRR receptor-like kinase family protein
XLOC_021787	Medtr4g104140	S29	WT	OK	20.2554	38.696	0.933877	2.90722	5e-05	0.00139569	yes	BTB/POZ and TAZ domain protein	RPM1-interacting protein 4 (RIN4) family protein
XLOC_004767	Medtr1g058540	S29	WT	OK	8.39334	16.0577	0.935951	2.28361	0.0001	0.00255194	yes	casparian strip membrane protein	casparian strip membrane protein
XLOC_031222	Medtr5g075190	S29	WT	OK	5.92326	11.341	0.937077	2.18515	0.0003	0.0063811	yes	hypothetical protein	hypothetical protein
XLOC_029002	Medtr5g090940	S24	WT	OK	1.59158	3.04926	0.937995	1.98602	0.0013	0.0352506	yes	disease resistance protein (TIR-NBS-LRR class)	disease resistance protein (TIR-NBS-LRR class)
XLOC_005614	Medtr1g086990	S24	WT	OK	32.0935	61.528	0.938962	2.49751	5e-05	0.00222638	yes	calcium-dependent phosphotriesterase superfamily protein	carbohydrate-binding X8 domain protein
XLOC_017837	Medtr3g083810,Medtr3g083820	S24	WT	OK	5.5166	10.5813	0.939664	2.01567	0.0007	0.0210813	yes	#N/A	linoleate 13S-lipoxygenase 2-1, related protein
XLOC_021389	Medtr4g090970	S24	WT	OK	5.34792	10.2683	0.94115	2.23678	0.0001	0.00414743	yes	calmodulin-binding protein	calmodulin-binding protein
XLOC_021398	Medtr4g091100	S24	WT	OK	14.595	28.0276	0.941374	2.05547	0.00045	0.0146681	yes	F-box SKIP27-like protein	F-box SKIP27-like protein
XLOC_030955	Medtr5g066060	S29	WT	OK	17.04	32.7479	0.942475	2.67522	5e-05	0.00139569	yes	carbonic anhydrase family protein	carbonic anhydrase family protein
XLOC_018842	Medtr3g113970	S29	WT	OK	105.546	202.873	0.942703	3.23106	5e-05	0.00139569	yes	tubulin beta-1 chain	DnaJ domain-containing protein
XLOC_027628	Medtr5g043280	S29	WT	OK	371.265	714.288	0.944058	2.02539	0.00045	0.00888423	yes	hypothetical protein	hypothetical protein
XLOC_009199	Medtr2g094130	S24	WT	OK	3.71832	7.16277	0.945868	1.87448	0.00095	0.026934	yes	RING/U-box protein	RING/U-box protein
XLOC_035171	Medtr6g060390	S29	WT	OK	2.4533	4.72657	0.94607	1.82827	0.0016	0.0241804	yes	DUF1442 family protein	DUF1442 family protein
XLOC_029334	Medtr5g006450	S29	WT	OK	3.22404	6.21178	0.946139	2.12302	0.00025	0.00550634	yes	acetyltransferase (GNAT) domain protein	acetyltransferase (GNAT) domain protein
XLOC_012058	Medtr2g098890	S29	WT	OK	34.6939	66.901	0.947345	3.18748	5e-05	0.00139569	yes	EF hand calcium-binding family protein	EF hand calcium-binding family protein
XLOC_006071	Medtr1g102230	S24	WT	OK	12.2296	23.6167	0.949437	2.27282	0.00015	0.00580124	yes	alpha-L-fucosidase-like protein	carbohydrate-binding X8 domain protein
XLOC_024766	Medtr4g485630	S24	WT	OK	45.9738	88.862	0.950756	2.59207	5e-05	0.00222638	yes	flavonoid glucosyltransferase	F-box/ankyrin repeat SKIP35-like protein
XLOC_035402	Medtr6g071280	S29	WT	OK	7.55859	14.6407	0.953796	2.42943	5e-05	0.00139569	yes	MAP kinase kinase	MAP kinase kinase
XLOC_029546	Medtr5g012490	S29	WT	OK	11.0352	21.3761	0.95389	2.90028	5e-05	0.00139569	yes	eukaryotic aspartyl protease family protein	eukaryotic aspartyl protease family protein
XLOC_020775	Medtr4g071520	S24	WT	OK	163.632	317.028	0.95415	2.3238	5e-05	0.00222638	yes	squalene synthase	squalene synthase
XLOC_017391	Medtr3g070800	S24	WT	OK	2.93523	5.6939	0.955945	1.89571	0.00145	0.0384091	yes	Serine/Threonine-kinase CCR4-like protein	Serine/Threonine-kinase CCR4-like protein
XLOC_024961	Medtr4g093780,Medtr4g093810,Medtr4g093825,Medtr4g093835	S29	WT	OK	26.9591	52.3182	0.956539	2.00231	0.0005	0.009652	yes	#N/A	antigen receptor-like protein
XLOC_017337	Medtr3g070230	S29	WT	OK	48.0292	93.2223	0.956763	3.2633	5e-05	0.00139569	yes	nematode resistance HSPRO2-like protein	nematode resistance HSPRO2-like protein
XLOC_004971	Medtr1g068630	S29	WT	OK	2.45493	4.77046	0.958445	1.75878	0.0027	0.0361504	yes	nodulin MtN21/EamA-like transporter family protein	transmembrane protein
XLOC_046026	Medtr8g042910	S24	WT	OK	10.0007	19.4448	0.95928	2.17639	0.00015	0.00580124	yes	pectinesterase/pectinesterase inhibitor	DUF247 domain protein
XLOC_000561	Medtr1g025950	S24	WT	OK	21.0788	40.9973	0.959737	2.49772	5e-05	0.00222638	yes	cinnamyl alcohol dehydrogenase-like protein	cinnamyl alcohol dehydrogenase-like protein
XLOC_013748	Medtr3g031720	S29	WT	OK	2.20176	4.28436	0.960422	1.71246	0.00355	0.0445638	yes	hypothetical protein	DNA topoisomerase IV subunit A
XLOC_041179	Medtr7g092580	S24	WT	OK	189.484	368.748	0.960555	2.10994	0.0004	0.0133378	yes	transmembrane protein, putative	transmembrane protein, putative
XLOC_011127	Medtr2g062340	S29	WT	OK	1.01471	1.97481	0.960648	1.84373	0.0019	0.02773	yes	DUF946 family protein	DUF946 family protein
XLOC_006717	Medtr2g008110	S29	WT	OK	7.90268	15.3978	0.962308	2.344	5e-05	0.00139569	yes	vacuolar iron transporter-like protein	vacuolar iron transporter-like protein
XLOC_018885	Medtr3g115150	S29	WT	OK	3.73887	7.29414	0.964133	2.04285	0.0003	0.0063811	yes	DUF241 domain protein	DUF241 domain protein
XLOC_032135	Medtr6g003990	S29	WT	OK	6.96761	13.5938	0.964215	2.2931	0.00015	0.00357973	yes	heavy metal transport/detoxification superfamily protein	heavy metal transport/detoxification superfamily protein
XLOC_015524	Medtr3g114750	S24	WT	OK	10.0532	19.6679	0.968184	2.17321	0.0002	0.00731899	yes	syringolide-induced protein 14-1-1	syringolide-induced protein 14-1-1
XLOC_021349	Medtr4g091100	S29	WT	OK	14.5569	28.4859	0.968551	2.6941	5e-05	0.00139569	yes	F-box SKIP27-like protein	F-box SKIP27-like protein
XLOC_009182	Medtr2g094410	S29	WT	OK	2.29418	4.49191	0.969352	1.78768	0.00335	0.0426448	yes	senescence regulator	senescence regulator
XLOC_001564	Medtr1g060490,Medtr1g060500,Medtr1g060520,Medtr1g060530	S24	WT	OK	10.6125	20.801	0.970885	2.1717	0.0002	0.00731899	yes	#N/A	GDSL-like lipase/acylhydrolase
XLOC_024253	Medtr4g069040	S24	WT	OK	13.8096	27.076	0.971347	2.17356	0.00055	0.017281	yes	dehydration-responsive RD22-like protein	dehydration-responsive RD22-like protein
XLOC_007735	Medtr2g036480,Medtr2g036490	S29	WT	OK	2.16691	4.25772	0.974443	2.15431	0.00045	0.00888423	yes	#N/A	core histone H2A/H2B/H3/H4
XLOC_038099	Medtr7g092780	S29	WT	OK	2.57707	5.07156	0.976696	2.11711	0.0004	0.00809581	yes	pectinesterase	pectinesterase
XLOC_048290	Medtr0024s0170,Medtr0024s0190	S29	WT	OK	2.35567	4.63741	0.977185	2.01019	0.0006	0.0111656	yes	#N/A	#N/A
XLOC_026202	Medtr4g134400	S29	WT	OK	3.64302	7.17965	0.978781	2.23595	0.00025	0.00550634	yes	homeobox/lipid-binding domain protein	homeobox/lipid-binding domain protein
XLOC_025806	Medtr4g119410	S24	WT	OK	29.6882	58.584	0.980615	2.66445	5e-05	0.00222638	yes	2OG-Fe(II) oxygenase family oxidoreductase	2OG-Fe(II) oxygenase family oxidoreductase
XLOC_047238	Medtr8g090205	S24	WT	OK	2.18457	4.31088	0.980633	1.99086	0.001	0.0280955	yes	calmodulin-binding transcription activator	calmodulin-binding transcription activator
XLOC_006896	Medtr2g013370	S29	WT	OK	3.09071	6.09986	0.980839	2.24318	0.0001	0.00255194	yes	Dof domain zinc finger protein	Dof domain zinc finger protein
XLOC_021656	Medtr4g099110	S29	WT	OK	15.3287	30.3123	0.983666	3.16808	5e-05	0.00139569	yes	beta-amylase	beta-amylase
XLOC_030546	Medtr5g041940	S24	WT	OK	14.2682	28.2835	0.987155	2.10204	0.00035	0.0118706	yes	NAC transcription factor-like protein	NAC transcription factor-like protein
XLOC_027623	Medtr5g040030	S24	WT	OK	4.27836	8.48472	0.987809	1.93561	0.00105	0.0291616	yes	UDP-glucosyltransferase family protein	UDP-glucosyltransferase family protein
XLOC_049361	Medtr0246s0020	S24	WT	OK	9.63628	19.1159	0.988227	2.11876	0.0003	0.0104016	yes	basic helix loop helix (bHLH) DNA-binding family protein	#N/A
XLOC_046753	Medtr8g075510	S29	WT	OK	10.1459	20.1283	0.988329	2.73019	5e-05	0.00139569	yes	pathogenesis-related thaumatin family protein	pathogenesis-related thaumatin family protein
XLOC_031232	Medtr5g075400	S29	WT	OK	1.20806	2.39804	0.989165	1.78948	0.00315	0.0407679	yes	hypothetical protein	hypothetical protein
XLOC_044155	Medtr8g078170	S24	WT	OK	10.0574	20.0219	0.993329	1.99036	0.00045	0.0146681	yes	PPR containing plant-like protein	PPR containing plant-like protein
XLOC_027264	Medtr5g030740	S29	WT	OK	4.08951	8.15794	0.996276	2.10616	0.0004	0.00809581	yes	hydroxyproline-rich glycoprotein family protein, putative	hypothetical protein
XLOC_002004	Medtr1g076800	S24	WT	OK	14.7112	29.3538	0.996633	2.12667	0.00065	0.0198223	yes	DUF1442 family protein	DUF1442 family protein
XLOC_007336	Medtr2g026760	S29	WT	OK	97.3197	194.484	0.998848	3.36698	5e-05	0.00139569	yes	Lipid transfer protein	F-box protein interaction domain protein
XLOC_028470	Medtr5g077850	S29	WT	OK	20.1038	40.2467	1.0014	3.3662	5e-05	0.00139569	yes	eukaryotic aspartyl protease family protein	eukaryotic aspartyl protease family protein
XLOC_030540	Medtr5g041700	S24	WT	OK	25.0255	50.182	1.00377	2.59436	5e-05	0.00222638	yes	expansin A10	expansin A10
XLOC_047948	Medtr0003s0580	S29	WT	OK	14.0526	28.1941	1.00456	2.90182	5e-05	0.00139569	yes	BPS1, putative	#N/A
XLOC_039290	Medtr7g017790	S29	WT	OK	6.17064	12.3829	1.00486	2.43067	5e-05	0.00139569	yes	hypothetical protein	PPR containing plant-like protein
XLOC_039295	Medtr7g018170	S29	WT	OK	1.05114	2.10955	1.00498	1.92019	0.00135	0.0212295	yes	zinc finger constans-like protein	zinc finger constans-like protein
XLOC_021736	Medtr4g102400	S29	WT	OK	1.42244	2.85715	1.00621	2.37754	0.00015	0.00357973	yes	subtilisin-like serine protease	subtilisin-like serine protease
XLOC_006359	Medtr1g112230	S24	WT	OK	176.898	355.482	1.00686	2.48303	0.0002	0.00731899	yes	mevalonate diphosphate decarboxylase	mevalonate diphosphate decarboxylase
XLOC_023696	Medtr4g046147	S24	WT	OK	8.92665	17.9425	1.00719	1.91677	0.00155	0.0404673	yes	hypothetical protein	hypothetical protein
XLOC_040524	Medtr7g073380,Medtr7g073430	S24	WT	OK	8.62565	17.3464	1.00793	2.09096	0.00075	0.0223094	yes	#N/A	WRKY transcription factor
XLOC_032084	Medtr5g098310	S24	WT	OK	117.319	236.136	1.00917	2.71291	5e-05	0.00222638	yes	peroxisomal acetoacetyl-coenzyme A thiolase	peroxisomal acetoacetyl-coenzyme A thiolase
XLOC_040487	Medtr7g074220	S29	WT	OK	1.42182	2.8619	1.00924	1.82667	0.00285	0.0377399	yes	hypothetical protein	hypothetical protein
XLOC_002648	Medtr1g097935	S24	WT	OK	15.9884	32.2615	1.01278	2.51592	5e-05	0.00222638	yes	chalcone and stilbene synthase family protein	carbohydrate-binding X8 domain protein
XLOC_036088	Medtr7g009060	S29	WT	OK	10.5504	21.2996	1.01353	3.33533	5e-05	0.00139569	yes	phosphoglycerate mutase-like protein	phosphoglycerate mutase-like protein
XLOC_005703	Medtr1g090290	S29	WT	OK	5.66904	11.4462	1.0137	2.09672	0.0006	0.0111656	yes	ethylene response factor	carbohydrate-binding X8 domain protein
XLOC_045406	Medtr8g018690	S24	WT	OK	31.8474	64.3369	1.01447	2.7473	5e-05	0.00222638	yes	seed linoleate 9S-lipoxygenase	seed linoleate 9S-lipoxygenase
XLOC_041615	Medtr7g105870	S24	WT	OK	29.5924	59.8149	1.01528	2.60919	5e-05	0.00222638	yes	harpin-induced-like protein	harpin-induced-like protein
XLOC_008126	Medtr2g450220	S29	WT	OK	2.06922	4.18688	1.01679	1.98337	0.0008	0.0140449	yes	calcineurin-like metallo-phosphoesterase superfamily protein	adenine nucleotide alpha hydrolase-like domain kinase
XLOC_021592	Medtr4g095450	S29	WT	OK	197.038	399.725	1.02053	3.43867	5e-05	0.00139569	yes	class III peroxidase	class III peroxidase
XLOC_024506	Medtr4g077160	S24	WT	OK	2.53093	5.14565	1.02368	2.01749	0.00095	0.026934	yes	hypothetical protein	hypothetical protein
XLOC_014836	Medtr3g093830	S24	WT	OK	16.8443	34.2667	1.02454	2.5657	5e-05	0.00222638	yes	WRKY family transcription factor	WRKY family transcription factor
XLOC_044881	Medtr8g104870	S24	WT	OK	14.6491	29.8133	1.02514	2.26757	0.00025	0.00885122	yes	plant cadmium resistance protein	ribulose bisphosphate carboxylase large chain
XLOC_004689	Medtr1g055255	S29	WT	OK	0.650688	1.32475	1.02568	1.9365	0.0013	0.0206526	yes	calcium-dependent kinase	calcium-dependent kinase
XLOC_047681	Medtr8g106405,Medtr8g106450	S29	WT	OK	2.62307	5.34146	1.02598	1.70117	0.00205	0.0294443	yes	#N/A	ribulose bisphosphate carboxylase large chain
XLOC_031998	Medtr5g098020	S29	WT	OK	3.59254	7.31671	1.02619	2.50823	0.0001	0.00255194	yes	hypothetical protein	hypothetical protein
XLOC_004440	Medtr1g048610	S24	WT	OK	24.5523	50.0336	1.02704	2.66	5e-05	0.00222638	yes	ethylene response factor	ethylene response factor
XLOC_021711	Medtr4g101380	S29	WT	OK	13.1509	26.806	1.0274	3.23007	5e-05	0.00139569	yes	peptide/nitrate transporter	peptide/nitrate transporter
XLOC_041552	Medtr7g103990	S24	WT	OK	16.7923	34.2745	1.02933	2.01082	0.0004	0.0133378	yes	albumin-2 protein	albumin-2 protein
XLOC_018076	Medtr3g091190	S24	WT	OK	35.6879	72.9415	1.0313	2.88633	5e-05	0.00222638	yes	phosphomevalonate kinase	phosphomevalonate kinase
XLOC_026728	Medtr5g013230	S24	WT	OK	25.4259	52.0096	1.03248	2.81302	5e-05	0.00222638	yes	glycerolipase A1	glycerolipase A1
XLOC_000342	Medtr1g018420	S24	WT	OK	11.001	22.5161	1.03332	2.14923	0.0002	0.00731899	yes	C2H2-type zinc finger protein	C2H2-type zinc finger protein
XLOC_007849	Medtr2g039620	S29	WT	OK	4.95524	10.1441	1.03362	2.6472	5e-05	0.00139569	yes	basic helix loop helix (BHLH) DNA-binding family protein	core histone H2A/H2B/H3/H4
XLOC_002646	Medtr1g098140	S24	WT	OK	8.25793	16.9056	1.03365	2.29919	5e-05	0.00222638	yes	chalcone and stilbene synthase family protein	carbohydrate-binding X8 domain protein
XLOC_044198	Medtr8g081040	S29	WT	OK	125.702	257.62	1.03524	3.62058	5e-05	0.00139569	yes	xyloglucan endotransglucosylase/hydrolase family protein	calmodulin-binding protein
XLOC_047051	Medtr8g086820	S29	WT	OK	6.24462	12.8012	1.03559	2.50847	5e-05	0.00139569	yes	DUF1685 family protein	DUF1685 family protein
XLOC_020100	Medtr4g048460	S29	WT	OK	9.52812	19.5502	1.03692	2.90332	5e-05	0.00139569	yes	sesquiterpene synthase	sesquiterpene synthase
XLOC_041500	Medtr7g104110,Medtr7g104130,Medtr7g104150	S29	WT	OK	5.29705	10.896	1.04054	3.14851	5e-05	0.00139569	yes	#N/A	drug resistance transporter-like ABC domain protein
XLOC_043009	Medtr8g039540	S29	WT	OK	49.6507	102.145	1.04073	3.50542	5e-05	0.00139569	yes	aspartic proteinase nepenthesin-like protein	aspartic proteinase nepenthesin-like protein
XLOC_026859	Medtr5g019040	S29	WT	OK	6.70344	13.8162	1.04339	2.91378	5e-05	0.00139569	yes	Nod-factor receptor 5, putative	Nod-factor receptor 5, putative
XLOC_020246	Medtr4g053630,Medtr4g053635,Medtr4g053665	S29	WT	OK	3.03543	6.25696	1.04356	2.67268	5e-05	0.00139569	yes	#N/A	subtilisin-like serine protease
XLOC_030358	Medtr5g037930	S29	WT	OK	36.8538	75.9721	1.04366	3.0865	5e-05	0.00139569	yes	thioredoxin	thioredoxin
XLOC_005400	Medtr1g080250	S29	WT	OK	34.4362	71.0281	1.04446	3.13658	5e-05	0.00139569	yes	L-allo-threonine aldolase-like protein	L-allo-threonine aldolase-like protein
XLOC_021622	Medtr4g097540	S29	WT	OK	0.870872	1.79821	1.04603	1.88753	0.0014	0.0218575	yes	1-aminocyclopropane-1-carboxylate synthase	1-aminocyclopropane-1-carboxylate synthase
XLOC_013080	Medtr3g438070	S29	WT	OK	8.13262	16.8144	1.04791	2.47036	5e-05	0.00139569	yes	transcription factor	histone deacetylase family protein
XLOC_038745	Medtr7g112920	S29	WT	OK	2.20358	4.55778	1.04849	1.74817	0.0038	0.0471839	yes	coatomer subunit beta-like protein	coatomer subunit beta-like protein
XLOC_019349	Medtr4g011620,Medtr4g011630	S24	WT	OK	57.3757	118.75	1.04942	2.51953	5e-05	0.00222638	yes	#N/A	drug resistance transporter-like ABC domain protein
XLOC_000153	Medtr1g011800	S29	WT	OK	11.0149	22.8076	1.05005	3.14487	5e-05	0.00139569	yes	plant/F18G18-200 protein	inwardly rectifying potassium channel subunit
XLOC_037944	Medtr7g085850	S24	WT	OK	4.02565	8.33752	1.05039	2.15819	0.0003	0.0104016	yes	hypothetical protein	hypothetical protein
XLOC_038446	Medtr7g103450	S29	WT	OK	1.30748	2.70946	1.05121	2.14332	0.0001	0.00255194	yes	cytochrome P450 family protein	cytochrome P450 family protein
XLOC_022955	Medtr4g011640	S24	WT	OK	1.91443	3.97273	1.05322	2.15127	0.00045	0.0146681	yes	drug resistance transporter-like ABC domain protein	drug resistance transporter-like ABC domain protein
XLOC_005008	Medtr1g069275	S29	WT	OK	1.07266	2.22776	1.05439	1.96165	0.0006	0.0111656	yes	indole-3-pyruvate monooxygenase	indole-3-pyruvate monooxygenase
XLOC_043976	Medtr8g074530	S29	WT	OK	3.27035	6.79605	1.05525	2.25699	5e-05	0.00139569	yes	DUF241 domain protein	DUF241 domain protein
XLOC_011843	Medtr2g090675	S29	WT	OK	2.18295	4.53989	1.05638	2.40484	5e-05	0.00139569	yes	transcription activator GLK1-like protein	transcription activator GLK1-like protein
XLOC_022660	Medtr4g132765	S24	WT	OK	1.16499	2.42564	1.05804	1.81189	0.002	0.0495427	yes	non-heme dioxygenase in morphine synthesis amino-terminal protein	non-heme dioxygenase in morphine synthesis amino-terminal protein
XLOC_002342	Medtr1g088130	S29	WT	OK	6.66094	13.8755	1.05875	2.32074	5e-05	0.00139569	yes	pollen Ole e I family allergen	carbohydrate-binding X8 domain protein
XLOC_016819	Medtr3g058110	S29	WT	OK	0.918099	1.91498	1.06061	1.97888	0.00135	0.0212295	yes	cytochrome P450 family 71 protein	cytochrome P450 family 71 protein
XLOC_022713	Medtr4g005320	S29	WT	OK	11.5942	24.195	1.06131	2.64915	5e-05	0.00139569	yes	SAUR-like auxin-responsive family protein	SAUR-like auxin-responsive family protein
XLOC_035602	Medtr6g081840	S29	WT	OK	1.67262	3.49125	1.06163	2.08934	0.00075	0.0132636	yes	nodulin MtN21/EamA-like transporter family protein	nodulin MtN21/EamA-like transporter family protein
XLOC_009278	Medtr2g097463,Medtr2g097467,Medtr2g097473	S29	WT	OK	22.1724	46.3003	1.06225	3.61877	5e-05	0.00139569	yes	#N/A	GRAS family transcription factor
XLOC_031453	Medtr5g082150	S29	WT	OK	2.21196	4.6227	1.06341	2.42395	0.00015	0.00357973	yes	nematode resistance HSPRO2-like protein	nematode resistance HSPRO2-like protein
XLOC_027124	Medtr5g024020	S24	WT	OK	109.261	228.641	1.0653	2.27835	0.00015	0.00580124	yes	seed linoleate 9S-lipoxygenase	seed linoleate 9S-lipoxygenase
XLOC_033708	Medtr6g077430	S29	WT	OK	4.10453	8.60115	1.06731	2.74155	5e-05	0.00139569	yes	endosomal targeting BRO1-like domain protein	NB-ARC domain disease resistance protein
XLOC_044162	Medtr8g079980	S29	WT	OK	2.87634	6.03069	1.06809	2.16135	0.0007	0.0126894	yes	3'-N-debenzoyl-2'-deoxytaxol benzoyltransferase	3'-N-debenzoyl-2'-deoxytaxol benzoyltransferase
XLOC_047685	Medtr8g104490	S24	WT	OK	3.81723	8.00486	1.06835	2.02352	0.0007	0.0210813	yes	calmodulin-binding-like protein	ribulose bisphosphate carboxylase large chain
XLOC_045906	Medtr8g040860	S29	WT	OK	11.072	23.2465	1.07009	2.73431	5e-05	0.00139569	yes	2-hydroxyisoflavanone dehydratase	2-hydroxyisoflavanone dehydratase
XLOC_006853	Medtr2g011690	S29	WT	OK	3.15925	6.64613	1.07293	1.84678	0.00165	0.0247295	yes	wound-responsive family protein	wound-responsive family protein
XLOC_035173	Medtr6g053550	S24	WT	OK	43.4569	91.5571	1.07509	2.8563	5e-05	0.00222638	yes	NAD(P)-binding rossmann-fold protein	UDP-glucose:isoflavone 7-O-glucosyltransferase, putative
XLOC_043968	Medtr8g074040,Medtr8g074120	S29	WT	OK	1.0043	2.11681	1.07569	2.18669	0.0003	0.0063811	yes	#N/A	long-chain acyl-CoA synthetase
XLOC_007875	Medtr2g039910	S24	WT	OK	9.36028	19.7438	1.07678	2.62202	5e-05	0.00222638	yes	calmodulin-binding family protein	core histone H2A/H2B/H3/H4
XLOC_026751	Medtr5g015880	S29	WT	OK	8.88829	18.7708	1.07851	3.09448	5e-05	0.00139569	yes	lateral organ boundaries (LOB) domain protein	lateral organ boundaries (LOB) domain protein
XLOC_001288	Medtr1g051810	S29	WT	OK	2.41521	5.10118	1.07868	2.51085	5e-05	0.00139569	yes	IQ calmodulin-binding motif protein, putative	IQ calmodulin-binding motif protein, putative
XLOC_031451	Medtr5g082130	S29	WT	OK	0.787974	1.66558	1.07981	1.80124	0.0032	0.0412185	yes	hypothetical protein	hypothetical protein
XLOC_003870	Medtr1g028610	S29	WT	OK	12.3358	26.0869	1.08048	2.58029	5e-05	0.00139569	yes	arabinogalactan peptide-like protein	arabinogalactan peptide-like protein
XLOC_017315	Medtr3g068025	S24	WT	OK	3.57084	7.55268	1.08073	2.25388	0.00025	0.00885122	yes	L-type lectin-domain receptor kinase IV2-like protein	pathogenesis-related thaumatin family protein
XLOC_038126	Medtr7g093530	S29	WT	OK	2.69051	5.70122	1.08339	2.20748	0.0003	0.0063811	yes	xyloglucan endotransglucosylase/hydrolase family protein	xyloglucan endotransglucosylase/hydrolase family protein
XLOC_034990	Medtr6g043460	S24	WT	OK	21.1347	44.9911	1.09002	2.5601	5e-05	0.00222638	yes	peroxidase family protein	peroxidase family protein
XLOC_041263	Medtr7g096610	S29	WT	OK	3.37129	7.18648	1.09198	2.09677	0.00045	0.00888423	yes	LOB domain protein	LOB domain protein
XLOC_007369	Medtr2g027300	S24	WT	OK	193.112	412.304	1.09427	2.85616	5e-05	0.00222638	yes	geranylgeranyl pyrophosphate synthase	F-box protein interaction domain protein
XLOC_022917	Medtr4g011880	S29	WT	OK	9.88343	21.1061	1.09458	2.92091	5e-05	0.00139569	yes	auxin-responsive AUX/IAA family protein	auxin-responsive AUX/IAA family protein
XLOC_040977	Medtr7g088790	S29	WT	OK	1.87715	4.00956	1.0949	2.37766	0.0002	0.00454806	yes	peptide/nitrate transporter	peptide/nitrate transporter
XLOC_012106	Medtr2g100250	S29	WT	OK	0.516968	1.10441	1.09513	1.99697	0.00135	0.0212295	yes	phospholipase D alpha	phospholipase D alpha
XLOC_008500	Medtr2g070420	S29	WT	OK	1.69555	3.63302	1.09942	2.16836	0.0005	0.009652	yes	peroxisomal (S)-2-hydroxy-acid oxidase GLO1	peroxisomal (S)-2-hydroxy-acid oxidase GLO1
XLOC_015404	Medtr3g110330	S24	WT	OK	11.0348	23.6525	1.09993	2.72801	5e-05	0.00222638	yes	NADP-dependent malic enzyme-like protein	NADP-dependent malic enzyme-like protein
XLOC_041135	Medtr7g092930	S29	WT	OK	1.18217	2.53575	1.10097	2.0757	0.00075	0.0132636	yes	squamosa promoter-binding-like protein	squamosa promoter-binding-like protein
XLOC_032464	Medtr6g015150	S29	WT	OK	7.84537	16.8297	1.10109	2.01667	0.0009	0.0153658	yes	transmembrane protein, putative	transmembrane protein, putative
XLOC_009445	Medtr2g101650	S24	WT	OK	6.45453	13.8686	1.10344	2.29834	5e-05	0.00222638	yes	peptide/nitrate transporter plant	peptide/nitrate transporter plant
XLOC_025381	Medtr4g106860	S29	WT	OK	46.7571	100.576	1.10503	3.15583	5e-05	0.00139569	yes	gibberellin-regulated family protein	transmembrane protein, putative
XLOC_022661	Medtr4g133800	S29	WT	OK	4.4965	9.68784	1.10737	2.6548	5e-05	0.00139569	yes	peroxidase family protein	peroxidase family protein
XLOC_040749	Medtr7g080060	S24	WT	OK	222.508	479.588	1.10794	2.77318	5e-05	0.00222638	yes	isopentenyl-diphosphate delta-isomerase	isopentenyl-diphosphate delta-isomerase
XLOC_011170	Medtr2g062920	S24	WT	OK	258.637	557.813	1.10885	2.42055	5e-05	0.00222638	yes	ATP-citrate synthase alpha chain protein	ATP-citrate synthase alpha chain protein
XLOC_012102	Medtr2g099470	S24	WT	OK	3.81482	8.24019	1.11106	2.07273	0.00055	0.017281	yes	Chitinase (Class IV) / Hevein	Chitinase (Class IV) / Hevein
XLOC_047591	Medtr8g100135	S24	WT	OK	338.184	731.082	1.11222	2.29612	0.0001	0.00414743	yes	cytochrome P450 family protein	ribulose bisphosphate carboxylase large chain
XLOC_006888	Medtr2g013140	S29	WT	OK	346.904	750.654	1.11361	3.47826	5e-05	0.00139569	yes	stem-specific TSJT1-like protein	stem-specific TSJT1-like protein
XLOC_011689	Medtr2g084875	S24	WT	OK	28.0372	60.6811	1.1139	2.96866	5e-05	0.00222638	yes	arogenate/prephenate dehydratase	arogenate/prephenate dehydratase
XLOC_018168	Medtr3g095040	S29	WT	OK	11.2568	24.3756	1.11464	2.96894	5e-05	0.00139569	yes	WRKY family transcription factor	WRKY family transcription factor
XLOC_028169	Medtr5g068100	S29	WT	OK	3.03652	6.58167	1.11604	2.26837	0.00025	0.00550634	yes	methylesterase-like protein	methylesterase-like protein
XLOC_024567	Medtr4g078710	S24	WT	OK	11.2251	24.3598	1.11778	2.49203	5e-05	0.00222638	yes	ethylene response factor	ethylene response factor
XLOC_025227	Medtr4g101280	S29	WT	OK	444.252	964.403	1.11826	3.70584	5e-05	0.00139569	yes	Lipid transfer protein	Lipid transfer protein
XLOC_004047	Medtr1g034300	S29	WT	OK	1.79856	3.91682	1.12284	2.77099	5e-05	0.00139569	yes	extra-large GTP-binding protein	extra-large GTP-binding protein
XLOC_017830	Medtr3g084630	S29	WT	OK	1.66739	3.63619	1.12484	2.13815	0.0007	0.0126894	yes	xyloglucan endotransglucosylase/hydrolase family protein	linoleate 13S-lipoxygenase 2-1, related protein
XLOC_010479	Medtr2g436900	S29	WT	OK	24.568	53.587	1.12511	3.71672	5e-05	0.00139569	yes	C2 domain protein	adenine nucleotide alpha hydrolase-like domain kinase
XLOC_027892	Medtr5g053950	S24	WT	OK	107.698	234.93	1.12524	3.10591	5e-05	0.00222638	yes	allene oxide cyclase	allene oxide cyclase
XLOC_043620	Medtr8g063350	S29	WT	OK	1.40331	3.06147	1.12539	1.82464	0.002	0.028879	yes	F-box protein interaction domain protein	MADS-box transcription factor family protein
XLOC_003074	Medtr1g111060	S24	WT	OK	9.46401	20.6742	1.12731	2.32526	0.00025	0.00885122	yes	hypothetical protein	hypothetical protein
XLOC_025435	Medtr4g108150	S29	WT	OK	543.369	1188.47	1.1291	3.82657	5e-05	0.00139569	yes	Lipid transfer protein	Lipid transfer protein
XLOC_029657	Medtr5g013470	S24	WT	OK	2.23777	4.89821	1.13019	1.94601	0.0015	0.0394933	yes	NADP-specific glutamate dehydrogenase	NADP-specific glutamate dehydrogenase
XLOC_026840	Medtr5g018610	S29	WT	OK	4.36721	9.56556	1.13114	2.41659	5e-05	0.00139569	yes	hypothetical protein	hypothetical protein
XLOC_045425	Medtr8g022380	S29	WT	OK	3.15229	6.90636	1.13152	2.10545	0.00085	0.014697	yes	SAUR-like auxin-responsive family protein	SAUR-like auxin-responsive family protein
XLOC_028205	Medtr5g069180	S29	WT	OK	10.8873	23.9014	1.13444	3.57204	5e-05	0.00139569	yes	heavy metal transport/detoxification domain protein	heavy metal transport/detoxification domain protein
XLOC_002075	Medtr1g079490	S24	WT	OK	217.161	476.841	1.13474	3.05045	5e-05	0.00222638	yes	germin family protein	germin family protein
XLOC_004734	Medtr1g057400	S29	WT	OK	5.19696	11.4249	1.13645	2.55345	5e-05	0.00139569	yes	harpin-induced-like protein	harpin-induced-like protein
XLOC_018208	Medtr3g095040	S24	WT	OK	11.1819	24.5965	1.13729	2.4291	0.0001	0.00414743	yes	WRKY family transcription factor	WRKY family transcription factor
XLOC_027578	Medtr5g038380	S24	WT	OK	4.677	10.296	1.13842	1.98864	0.00095	0.026934	yes	peptide/nitrate transporter plant	peptide/nitrate transporter plant
XLOC_019493	Medtr4g019130,Medtr4g019150	S29	WT	OK	2.2201	4.88934	1.13901	1.99906	0.00075	0.0132636	yes	#N/A	SOUL heme-binding family protein
XLOC_046878	Medtr8g078790	S29	WT	OK	1.02329	2.25431	1.13948	1.95184	0.0017	0.0252523	yes	DUF4228 domain protein	DUF4228 domain protein
XLOC_045558	Medtr8g027915	S29	WT	OK	4.13501	9.1122	1.13991	1.98685	0.00075	0.0132636	yes	hypothetical protein	hypothetical protein
XLOC_037917	Medtr7g085220	S24	WT	OK	17.808	39.2649	1.14072	2.43727	5e-05	0.00222638	yes	NAC transcription factor-like protein	NAC transcription factor-like protein
XLOC_003804	Medtr1g026310	S24	WT	OK	4.45138	9.83071	1.14304	2.33664	0.00025	0.00885122	yes	acyl:CoA ligase	acyl:CoA ligase
XLOC_031038	Medtr5g068770	S29	WT	OK	6.37793	14.0936	1.14388	3.30908	5e-05	0.00139569	yes	lectin-like receptor kinase, putative	lectin-like receptor kinase, putative
XLOC_018498	Medtr3g104750	S29	WT	OK	9.11687	20.1577	1.14472	2.94641	5e-05	0.00139569	yes	WRKY family transcription factor	WRKY family transcription factor
XLOC_028162	Medtr5g065010	S24	WT	OK	2.91064	6.44387	1.14659	1.92021	0.0008	0.0233501	yes	flavonol synthase/flavanone 3-hydroxylase	class I chitinase
XLOC_045408	Medtr8g018730,Medtr8g018735	S24	WT	OK	112.343	249.03	1.14842	2.5655	5e-05	0.00222638	yes	#N/A	seed linoleate 9S-lipoxygenase
XLOC_047421	Medtr8g098360	S29	WT	OK	29.2505	64.8437	1.1485	3.86313	5e-05	0.00139569	yes	tubulin beta-1 chain	ribulose bisphosphate carboxylase large chain
XLOC_010622	Medtr2g038040	S24	WT	OK	55.1694	122.487	1.15069	3.08152	5e-05	0.00222638	yes	transcription factor	core histone H2A/H2B/H3/H4
XLOC_024129	Medtr4g064570	S24	WT	OK	25.9784	57.7097	1.1515	3.13844	5e-05	0.00222638	yes	zinc finger (C3HC4-type RING finger) family protein	zinc finger (C3HC4-type RING finger) family protein
XLOC_041726	Medtr7g108875	S24	WT	OK	2.57871	5.74181	1.15486	2.03265	0.00075	0.0223094	yes	pectinesterase/pectinesterase inhibitor, putative	pectinesterase/pectinesterase inhibitor, putative
XLOC_017377	Medtr3g070230	S24	WT	OK	41.1228	91.6192	1.15571	3.17424	5e-05	0.00222638	yes	nematode resistance HSPRO2-like protein	nematode resistance HSPRO2-like protein
XLOC_022128	Medtr4g117330	S29	WT	OK	1.40301	3.13006	1.15766	2.1337	0.0005	0.009652	yes	adenylate isopentenyltransferase	adenylate isopentenyltransferase
XLOC_031243	Medtr5g075640	S29	WT	OK	2.01897	4.50439	1.15771	2.81117	5e-05	0.00139569	yes	root phototropism-like protein	root phototropism-like protein
XLOC_043031	Medtr8g038170	S24	WT	OK	161.468	360.271	1.15783	2.81985	5e-05	0.00222638	yes	annexin D8	annexin D8
XLOC_038307	Medtr7g099330	S29	WT	OK	1.05941	2.36709	1.15985	2.2095	0.0003	0.0063811	yes	indole-3-pyruvate monooxygenase	indole-3-pyruvate monooxygenase
XLOC_014532	Medtr3g085180	S24	WT	OK	4.36011	9.79359	1.16747	2.42602	5e-05	0.00222638	yes	squamosa promoter-binding-like protein	linoleate 13S-lipoxygenase 2-1, related protein
XLOC_020628	Medtr4g068220	S29	WT	OK	17.8546	40.176	1.17004	3.03235	5e-05	0.00139569	yes	transmembrane protein, putative	transmembrane protein, putative
XLOC_042674	Medtr8g023760	S29	WT	OK	11.2755	25.3941	1.1713	2.41972	5e-05	0.00139569	yes	3-oxo-5-alpha-steroid 4-dehydrogenase	3-oxo-5-alpha-steroid 4-dehydrogenase
XLOC_007201	Medtr2g022460	S29	WT	OK	10.6595	24.0166	1.17189	3.30431	5e-05	0.00139569	yes	eukaryotic aspartyl protease family protein	eukaryotic aspartyl protease family protein
XLOC_021989	Medtr4g112025	S29	WT	OK	1.11365	2.50997	1.17238	2.13785	0.0006	0.0111656	yes	glucan endo-1,3-beta-glucosidase-like protein	glucan endo-1,3-beta-glucosidase-like protein
XLOC_023164	Medtr4g019580	S24	WT	OK	8.22352	18.5406	1.17286	2.54266	0.0001	0.00414743	yes	peptide/nitrate transporter plant	peptide/nitrate transporter plant
XLOC_004301	Medtr1g044210	S29	WT	OK	1.25726	2.83898	1.17509	2.66272	5e-05	0.00139569	yes	ethylene receptor	ethylene receptor
XLOC_012040	Medtr2g097620	S24	WT	OK	27.9178	63.1347	1.17725	3.21972	5e-05	0.00222638	yes	zinc finger, C3HC4 type (RING finger) protein, putative	zinc finger, C3HC4 type (RING finger) protein, putative
XLOC_041419	Medtr7g101190	S29	WT	OK	9.4703	21.4199	1.17747	3.23524	5e-05	0.00139569	yes	major intrinsic protein (MIP) family transporter	major intrinsic protein (MIP) family transporter
XLOC_042952	Medtr8g032950	S24	WT	OK	123.28	278.927	1.17795	2.95071	5e-05	0.00222638	yes	UDP-glucosyltransferase family protein	UDP-glucosyltransferase family protein
XLOC_007608	Medtr2g435490	S24	WT	OK	55.9553	126.702	1.1791	2.44107	0.0001	0.00414743	yes	CAP, cysteine-rich secretory protein, antigen 5	adenine nucleotide alpha hydrolase-like domain kinase
XLOC_033526	Medtr6g071430	S29	WT	OK	0.822858	1.86492	1.1804	2.62326	5e-05	0.00139569	yes	disease resistance protein (TIR-NBS-LRR class)	ribonuclease T2 family protein
XLOC_047491	Medtr8g098485	S24	WT	OK	16.8555	38.2028	1.18046	2.94946	5e-05	0.00222638	yes	BTB/POZ domain plant protein	ribulose bisphosphate carboxylase large chain
XLOC_048699	Medtr0062s0020	S24	WT	OK	12.0296	27.2705	1.18076	2.70162	5e-05	0.00222638	yes	glycoside hydrolase family 18 protein	#N/A
XLOC_028364	Medtr5g071560	S24	WT	OK	4.44062	10.0713	1.18143	2.34493	0.00015	0.00580124	yes	MAP kinase kinase kinase	MAP kinase kinase kinase
XLOC_000677	Medtr1g029610	S24	WT	OK	27.3446	62.0258	1.18161	3.20966	5e-05	0.00222638	yes	receptor-like kinase plant-like protein, putative	receptor-like kinase plant-like protein, putative
XLOC_018441	Medtr3g102980	S29	WT	OK	48.8572	110.83	1.18171	3.90878	5e-05	0.00139569	yes	C2H2-type zinc finger protein	C2H2-type zinc finger protein
XLOC_003705	Medtr1g022970	S29	WT	OK	5.10287	11.5758	1.18173	3.02523	5e-05	0.00139569	yes	peroxidase family protein	peroxidase family protein
XLOC_030879	Medtr5g063200	S29	WT	OK	3.14635	7.13794	1.18183	3.17386	5e-05	0.00139569	yes	inactive TPR repeat thioredoxin TTL3-like protein	inactive TPR repeat thioredoxin TTL3-like protein
XLOC_022359	Medtr4g125015	S29	WT	OK	2.09926	4.7637	1.1822	1.99401	0.0008	0.0140449	yes	transmembrane protein, putative	ubiquinone biosynthesis protein COQ9
XLOC_008790	Medtr2g081580	S24	WT	OK	17.7047	40.2014	1.18311	2.74773	5e-05	0.00222638	yes	calcium-binding EF-hand protein	calcium-binding EF-hand protein
XLOC_002933	Medtr1g106430	S29	WT	OK	19.1029	43.3818	1.1833	3.94897	5e-05	0.00139569	yes	phototropic-responsive NPH3 family protein	carbohydrate-binding X8 domain protein
XLOC_043754	Medtr8g066220	S24	WT	OK	6.36348	14.5368	1.19182	2.22931	0.00025	0.00885122	yes	P-loop nucleoside triphosphate hydrolase superfamily protein	MADS-box transcription factor family protein
XLOC_041896	Medtr7g113660	S24	WT	OK	51.1907	117.131	1.19417	3.27744	5e-05	0.00222638	yes	mevalonate kinase	mevalonate kinase
XLOC_011467	Medtr2g078680	S29	WT	OK	11.6941	26.7712	1.19491	3.52495	5e-05	0.00139569	yes	AP2 domain class transcription factor	AP2 domain class transcription factor
XLOC_007834	Medtr2g039120	S29	WT	OK	86.7435	199.022	1.1981	3.92868	5e-05	0.00139569	yes	beta-like galactosidase	core histone H2A/H2B/H3/H4
XLOC_027284	Medtr5g031290	S29	WT	OK	18.7255	42.9807	1.19868	3.33491	5e-05	0.00139569	yes	cinnamyl alcohol dehydrogenase-like protein	cinnamyl alcohol dehydrogenase-like protein
XLOC_022059	Medtr4g113710	S24	WT	OK	4.9899	11.4747	1.20137	2.50623	0.0001	0.00414743	yes	receptor-like kinase	receptor-like kinase
XLOC_023064	Medtr4g015420,Medtr4g015460	S24	WT	OK	383.968	883.81	1.20275	2.23687	0.0001	0.00414743	yes	#N/A	cyanogenic beta-glucosidase, putative
XLOC_043459	Medtr8g466250	S29	WT	OK	4.08083	9.39407	1.20289	2.19328	0.00045	0.00888423	yes	calcium-binding EF-hand protein	ribulose bisphosphate carboxylase large chain
XLOC_022259	Medtr4g122110,Medtr4g122130	S29	WT	OK	6.1803	14.2425	1.20445	2.14276	0.00055	0.0104683	yes	#N/A	disease resistance-responsive, dirigent domain protein
XLOC_046754	Medtr8g075550	S29	WT	OK	0.40062	0.925283	1.20766	1.82057	0.0033	0.042256	yes	pathogenesis-related thaumatin family protein	pathogenesis-related thaumatin family protein
XLOC_042779	Medtr8g028265	S29	WT	OK	0.710892	1.64293	1.20857	2.32999	5e-05	0.00139569	yes	BAG domain protein	BAG domain protein
XLOC_019308	Medtr4g011720	S29	WT	OK	14.1826	32.7791	1.20866	3.67056	5e-05	0.00139569	yes	2-oxoglutarate-dependent dioxygenase	2-oxoglutarate-dependent dioxygenase
XLOC_040406	Medtr7g068450	S24	WT	OK	35.8233	82.8316	1.20928	3.25413	5e-05	0.00222638	yes	GDSL-like lipase/acylhydrolase	GDSL-like lipase/acylhydrolase
XLOC_013895	Medtr3g064350	S29	WT	OK	44.5055	103	1.21059	3.74645	5e-05	0.00139569	yes	hypothetical protein	hypothetical protein
XLOC_022019	Medtr4g113820	S29	WT	OK	2.13325	4.9418	1.21199	1.86679	0.00205	0.0294443	yes	early nodulin 93	early nodulin 93
XLOC_001400	Medtr1g054205	S24	WT	OK	13.5708	31.4623	1.21311	2.59936	5e-05	0.00222638	yes	peroxidase family protein	peroxidase family protein
XLOC_026014	Medtr4g128470	S29	WT	OK	2.14695	4.97786	1.21324	2.2395	0.0002	0.00454806	yes	DUF761 domain protein	DUF761 domain protein
XLOC_028456	Medtr5g077510	S29	WT	OK	17.8948	41.549	1.21528	3.90485	5e-05	0.00139569	yes	Avr9/Cf-9 rapidly elicited protein	Avr9/Cf-9 rapidly elicited protein
XLOC_009862	Medtr2g014340	S24	WT	OK	7.07893	16.4382	1.21545	2.46692	5e-05	0.00222638	yes	ethylene response factor	ethylene response factor
XLOC_045348	Medtr8g018747	S29	WT	OK	0.781571	1.81534	1.21579	1.77343	0.0031	0.0402167	yes	heavy metal-associated domain protein	heavy metal-associated domain protein
XLOC_008919	Medtr2g086920	S29	WT	OK	4.73335	11.0005	1.21664	3.19358	5e-05	0.00139569	yes	F-box plant-like protein	late embryogenesis abundant protein
XLOC_024835	Medtr4g087810,Medtr4g087830	S24	WT	OK	37.704	87.6454	1.21696	3.14323	5e-05	0.00222638	yes	#N/A	ferrochelatase
XLOC_029202	Medtr5g097420	S29	WT	OK	15.1558	35.243	1.21747	3.25898	5e-05	0.00139569	yes	carbohydrate-binding X8 domain protein	carbohydrate-binding X8 domain protein
XLOC_007500	Medtr2g031560,Medtr2g031590	S24	WT	OK	8.07117	18.783	1.21858	2.62693	5e-05	0.00222638	yes	#N/A	reticuline oxidase-like protein
XLOC_010153	Medtr2g023680	S24	WT	OK	85.4609	199.103	1.22018	3.0653	5e-05	0.00222638	yes	cytochrome P450 family monooxygenase	cytochrome P450 family monooxygenase
XLOC_044872	Medtr8g104510	S24	WT	OK	5.52906	12.8838	1.22045	2.64957	5e-05	0.00222638	yes	calmodulin-binding-like protein	ribulose bisphosphate carboxylase large chain
XLOC_000676	Medtr1g029600	S24	WT	OK	47.0257	109.597	1.22069	3.07965	5e-05	0.00222638	yes	receptor-like kinase plant, putative	receptor-like kinase plant, putative
XLOC_039213	Medtr7g015120	S29	WT	OK	0.236088	0.550405	1.22117	1.74663	0.00255	0.0346765	yes	DUF4378 domain protein	DUF4378 domain protein
XLOC_022463	Medtr4g128570	S29	WT	OK	12.7188	29.6541	1.22127	2.08484	0.0002	0.00454806	yes	xyloglucan endotransglucosylase/hydrolase family protein	xyloglucan endotransglucosylase/hydrolase family protein
XLOC_035088	Medtr6g047880	S24	WT	OK	73.3291	171.151	1.22281	3.13916	5e-05	0.00222638	yes	albumin I	albumin I
XLOC_012702	Medtr3g018780	S29	WT	OK	16.4313	38.356	1.223	3.85804	5e-05	0.00139569	yes	annexin D8	annexin D8
XLOC_035812	Medtr6g090460	S29	WT	OK	14.1569	33.063	1.22371	3.14261	5e-05	0.00139569	yes	hypothetical protein	hypothetical protein
XLOC_026660	Medtr5g011040	S24	WT	OK	319.906	749.42	1.22813	2.60662	5e-05	0.00222638	yes	3-hydroxy-3-methylglutaryl coenzyme A synthase	3-hydroxy-3-methylglutaryl coenzyme A synthase
XLOC_044790	Medtr8g103820	S29	WT	OK	3.23974	7.59426	1.22903	2.4586	5e-05	0.00139569	yes	heavy metal transport/detoxification superfamily protein	ribulose bisphosphate carboxylase large chain
XLOC_000431	Medtr1g021642	S29	WT	OK	2.60704	6.11179	1.22918	2.96275	5e-05	0.00139569	yes	cysteine-rich receptor-kinase-like protein	cysteine-rich receptor-kinase-like protein
XLOC_015898	Medtr3g013500	S24	WT	OK	13.1999	30.9455	1.22921	2.79008	5e-05	0.00222638	yes	sulfotransferase	sulfotransferase
XLOC_031798	Medtr5g089820	S24	WT	OK	17.2765	40.5234	1.22994	2.65219	5e-05	0.00222638	yes	DUF4228 domain protein	DUF4228 domain protein
XLOC_004132	Medtr1g037370	S24	WT	OK	4.48395	10.5184	1.23007	2.39186	5e-05	0.00222638	yes	cytochrome P450 family protein	cytochrome P450 family protein
XLOC_048063	Medtr0008s0390,Medtr0008s0470	S29	WT	OK	2.49358	5.87233	1.23572	2.30575	0.0003	0.0063811	yes	#N/A	#N/A
XLOC_019866	Medtr4g035180	S29	WT	OK	1.48362	3.4978	1.23732	2.73964	5e-05	0.00139569	yes	Serine/Threonine-kinase CCR3-like protein	peptide/nitrate transporter plant
XLOC_025613	Medtr4g115360	S29	WT	OK	72.6626	171.515	1.23905	4.15799	5e-05	0.00139569	yes	Lipid transfer protein	Lipid transfer protein
[truncated: 556 more rows]
