# Supplementary material for: Deciphering the role of SPL12 and AGL6 from a genetic module that functions in nodulation and root regeneration in Medicago sativa
Source: Plant Mol Biol. 2022 Aug 17;110(6):511–29. doi: 10.1007/s11103-022-01303-7 (PMC9684250; doi:10.1007/s11103-022-01303-7)
Supplement: Supplementary file 6 — Supplementary file6 (XLSX 82 kb) [file 11103_2022_1303_MOESM6_ESM.xlsx]

## Sheet: Sheet1
Deciphering the role of SPL12 and AGL6 from a genetic module that functions in nodulation and root regeneration in Medicago sativa
Journal: Plant Molecular Biology
Vida Nasrollahi 1,2. Ze-Chun Yuan 1. Qing Shi Mimmie Lu1. Tim McDowell 1. Susanne E. Kohalmi2. Abdelali Hannoufa1,2,*
1 Agriculture and Agri-Food Canada, 1391 Sandford Street, London, Ontario, N5V 4T3, Canada
2 Department of Biology, University of Western Ontario, 1151 Richmond Street, London, Ontario, N6A 3K7, Canada
*Author for correspondence: Email: Abdelali.Hannoufa@agr.gc.ca
Table S5. Overlapped DEGs between miR156OE and SPL12_RNAi (RNAi12-24 and RNAi12-29) samples:
Medtr3g087730	sulfate/bicarbonate/oxalate exchanger and transporter sat-1
Medtr1g069825	G1-like protein
Medtr7g111850	PPR containing plant-like protein
Medtr1g049330	leghemoglobin Lb120-1
Medtr6g038390	PPR containing plant-like protein
Medtr1g074950	sieve element occlusion protein
Medtr3g078623	formin-like 2 domain protein
Medtr7g103390	PPR containing plant-like protein
Medtr2g087830	hypothetical protein
Medtr1g051120	hypothetical protein
Medtr2g095040	hypothetical protein
Medtr2g438260	adenine nucleotide alpha hydrolase-like domain kinase
Medtr4g078535	LRR/extensin
Medtr5g035180	nucleobase-ascorbate transporter-like protein
Medtr6g038390	PPR containing plant-like protein
Medtr1g101500	MATE efflux family protein
Medtr7g089640	PPR containing plant-like protein
Medtr2g064310	PLATZ transcription factor family protein
Medtr5g046410	germin family protein
Medtr2g019160	transmembrane protein, putative
Medtr4g018860	PAR1 protein
Medtr3g072320	glycerol-3-phosphate acyltransferase
Medtr3g021430	caffeic acid O-methyltransferase
Medtr1g097220	cytochrome P450 family 78 protein
Medtr5g059820	nitrate reductase [NADH]-like protein
Medtr8g099245	PPR containing plant-like protein
Medtr4g059730	glutathione S-transferase, amino-terminal domain protein
Medtr1g075180	sieve element occlusion protein
Medtr4g018850	PAR1 protein
Medtr7g089640	PPR containing plant-like protein
Medtr7g011090	PPR containing plant-like protein
Medtr5g031170	rhamnogalacturonate lyase B-like protein
Medtr5g083770	transmembrane amino acid transporter family protein
Medtr5g046430	germin family protein
Medtr2g006870	potassium outward rectifying channel protein
Medtr1g019410	cytochrome P450 family ABA 8'-hydroxylase
Medtr1g038680	cationic peroxidase
Medtr8g445170	PPR containing plant-like protein
Medtr4g019225	GDP-fucose O-fucosyltransferase-like protein
Medtr2g019250	germin family protein
Medtr3g021430	caffeic acid O-methyltransferase
Medtr8g445170	PPR containing plant-like protein
Medtr8g103233	PPR containing plant-like protein
Medtr8g036075	PPR containing plant-like protein
Medtr4g088350	triose phosphate/phosphate translocator
Medtr5g074500	wound-induced-like protein
Medtr3g114120	GDSL-like lipase/acylhydrolase
Medtr4g019580	peptide/nitrate transporter plant
Medtr1g075180	sieve element occlusion protein
Medtr1g092690	myotubularin-like phosphatase II-like protein
Medtr4g073920	1-phosphatidylinositol phosphodiesterase-like protein
Medtr7g096880	PPR containing plant-like protein
Medtr1g090820	leghemoglobin Lb120-1
Medtr3g062540	glycerol-3-phosphate acyltransferase
Medtr4g011970	sulfate/bicarbonate/oxalate exchanger and transporter sat-1
Medtr4g017050	germin family protein
Medtr7g095120	PPR containing plant-like protein
Medtr1g104780	sugar porter (SP) family MFS transporter
Medtr4g131180	NADP-dependent glyceraldehyde-3-phosphate dehydrogenase
Medtr7g104460	PPR containing plant-like protein
Medtr4g105250	raffinose synthase or seed inhibition protein
Medtr5g055000	peptide/nitrate transporter
Medtr1g084050	nicotianamine synthase-like protein
Medtr3g082770	nudix family hydrolase
Medtr2g005130	peptide/nitrate transporter
Medtr4g081950	nucleolar GTP-binding-like protein
Medtr1g092690	myotubularin-like phosphatase II-like protein
Medtr2g065550	PLATZ transcription factor family protein
Medtr2g462000	adenine nucleotide alpha hydrolase-like domain kinase
Medtr3g088630	histone-lysine N-methyltransferase ASHH2, putative
Medtr7g405710	PPR containing plant-like protein
Medtr2g072910	2OG-Fe(II) oxygenase family oxidoreductase
Medtr2g010580	CAP, cysteine-rich secretory protein, antigen 5
Medtr1g041815	peptide transporter 1
Medtr1g026910	sulfite exporter TauE/SafE family protein
Medtr1g111280	carboxylesterase, putative
Medtr4g017030	germin family protein
Medtr4g051330	response regulator, putative
Medtr4g088810	linoleate 13S-lipoxygenase 2-1, related protein
Medtr6g048440	PPR containing plant-like protein
Medtr3g081130	seed linoleate 9S-lipoxygenase
Medtr4g123950	group 3 LEA protein
Medtr1g062710	nodulin/glutamate-ammonia ligase-like protein
Medtr1g036460	caffeic acid O-methyltransferase
Medtr3g077410	NAD(P)-binding rossmann-fold protein
Medtr5g065010	flavonol synthase/flavanone 3-hydroxylase
Medtr3g075320	glycerol-3-phosphate acyltransferase
Medtr8g091310	PPR containing plant-like protein
Medtr7g033445	PPR containing plant-like protein
Medtr8g045300	PPR containing plant-like protein
Medtr8g106680	PPR containing plant-like protein
Medtr1g035360	peptidyl-prolyl cis-trans isomerase
Medtr7g058930	PPR containing plant-like protein
Medtr5g042910	DUF1336 family protein
Medtr1g115790	hypothetical protein
Medtr1g009760	plasma membrane H+-ATPase
Medtr3g099020	ADP-ribosylation factor GTPase-activating protein AGD10
Medtr1g017700	phytosulfokine precursor protein
Medtr1g018200	TPR 7B-like protein
Medtr1g111240	cytochrome P450 family cinnamate 4-hydroxylase
Medtr3g078250	LRR receptor-like kinase
Medtr3g110660	transmembrane amino acid transporter family protein
Medtr1g069235	photosystem I reaction center subunit IV A
Medtr7g085120	PPR containing plant-like protein
Medtr8g100075	PPR containing plant-like protein
Medtr5g025270	carotenoid cleavage dioxygenase 4a-6
Medtr4g113070	drug resistance transporter-like ABC domain protein
Medtr7g084000	PPR containing plant-like protein
Medtr8g086600	PPR containing plant-like protein
Medtr3g111790	DUF620 family protein
Medtr7g113410	PPR containing plant-like protein
Medtr3g058570	glycerol-3-phosphate acyltransferase
Medtr4g134490	UDP-glucose 4-epimerase
Medtr3g465470	histone deacetylase family protein
Medtr6g012140	quinone oxidoreductase-like protein
Medtr3g108190	sulfate transporter-like protein
Medtr6g065460	PPR containing plant-like protein
Medtr6g004880	raffinose synthase or seed inhibition protein
Medtr7g113830	PPR containing plant-like protein
Medtr1g115270	anaphase-promoting complex subunit 11 RING-H2 finger protein
Medtr4g098910	copper amine oxidase family protein
Medtr8g031390	PPR containing plant-like protein
Medtr2g088980	cysteine-rich RLK (receptor-like kinase) protein
Medtr1g029190	auxin efflux carrier family transporter
Medtr1g060990	trihelix transcription factor
Medtr7g108200	PPR containing plant-like protein
Medtr4g053380	hypothetical protein
Medtr3g085210	lipid transfer protein
Medtr5g009460	myb transcription factor
Medtr3g095560	RING-H2 zinc finger protein
Medtr4g108690	GDSL-like lipase/acylhydrolase
Medtr4g083680	synaptobrevin-like protein
Medtr4g124855	plant invertase/pectin methylesterase inhibitor
Medtr1g026160	ACT-like tyrosine kinase family protein
Medtr1g075480	TPR 7B-like protein
Medtr4g094340	auxin-induced 5NG4-like protein
Medtr4g119830	protein phosphatase 2C-like protein
Medtr1g088910	glutaredoxin-C1 protein
Medtr2g079580	glycoside hydrolase family 1 protein
Medtr8g028160	PPR containing plant-like protein
Medtr1g053705	hypothetical protein
Medtr3g074930	glycerol-3-phosphate acyltransferase
Medtr4g104320	pectate lyase family protein
Medtr5g033720	homeobox knotted-like protein
Medtr6g023770	PPR containing plant-like protein
Medtr7g079310	PPR containing plant-like protein
Medtr1g029150	stearoyl-acyl-carrier desaturase
Medtr8g023510	PPR containing plant-like protein
Medtr3g102450	receptor-like kinase
Medtr7g009780	PPR containing plant-like protein
Medtr8g031390	PPR containing plant-like protein
Medtr8g069775	PPR containing plant-like protein
Medtr8g016030	PPR containing plant-like protein
Medtr3g465470	histone deacetylase family protein
Medtr4g008860	ethylene response factor
Medtr4g036150	calmodulin-binding protein, putative
Medtr7g062150	PPR containing plant-like protein
Medtr8g014650	PPR containing plant-like protein
Medtr5g075320	expansin A10
Medtr4g029170	Lipid transfer protein
Medtr7g018090	PPR containing plant-like protein
Medtr8g014640	PPR containing plant-like protein
Medtr3g116440	specific tissue protein
Medtr1g011640	drug resistance transporter-like ABC domain protein
Medtr1g054035	microsomal omega-3 fatty acid desaturase
Medtr7g009960	PPR containing plant-like protein
Medtr5g041700	expansin A10
Medtr2g070460	9-cis-epoxycarotenoid dioxygenase
Medtr8g086350	PPR containing plant-like protein
Medtr3g076550	glycerol-3-phosphate acyltransferase
Medtr5g065130	cysteine-rich receptor-kinase-like protein
Medtr4g038440	cation/H+ exchanger 3
Medtr4g036990	transmembrane protein, putative
Medtr3g075390	glycerol-3-phosphate acyltransferase
Medtr5g040430	glutathione S-transferase, amino-terminal domain protein
Medtr5g018990	cytochrome P450 family 71 protein
Medtr7g009780	PPR containing plant-like protein
Medtr4g123040	myb transcription factor
Medtr7g058640	PPR containing plant-like protein
Medtr2g033550	desiccation PCC13-like protein
Medtr4g120760	pathogenesis-related protein bet V I family protein
Medtr6g011310	plasma membrane H+-ATPase
Medtr8g063270	PPR containing plant-like protein
Medtr6g013210	40S ribosomal protein S28-1
Medtr8g028780	PPR containing plant-like protein
Medtr8g028435	PPR containing plant-like protein
Medtr1g083950	universal stress family protein
Medtr6g018270	PPR containing plant-like protein
Medtr5g016320	indole-3-acetic acid-amido synthetase
Medtr3g467130	histone deacetylase family protein
Medtr7g052020	PPR containing plant-like protein
Medtr3g099020	ADP-ribosylation factor GTPase-activating protein AGD10
Medtr1g093990	hypothetical protein
Medtr4g108690	GDSL-like lipase/acylhydrolase
Medtr4g079160	orcinol O-methyltransferase
Medtr8g030590	PPR containing plant-like protein
Medtr3g088630	histone-lysine N-methyltransferase ASHH2, putative
Medtr1g101500	MATE efflux family protein
Medtr5g007450	cytochrome P450 family 71 protein
Medtr3g073180	glycerol-3-phosphate acyltransferase
Medtr4g065113	extensin-like region protein
Medtr1g071730	Lipid transfer protein
Medtr6g007770	pathogen-inducible alpha-dioxygenase
Medtr8g030620	PPR containing plant-like protein
Medtr4g094090	hypothetical protein
Medtr8g075420	PPR containing plant-like protein
Medtr3g073780	glycerol-3-phosphate acyltransferase
Medtr3g460790	histone deacetylase family protein
Medtr7g089780	PPR containing plant-like protein
Medtr2g010530	cytochrome P450 family 71 protein
Medtr3g113660	SAUR-like auxin-responsive family protein
Medtr3g063310	glycerol-3-phosphate acyltransferase
Medtr5g035150	Pmr5/Cas1p GDSL/SGNH-like acyl-esterase family protein
Medtr6g069600	PPR containing plant-like protein
Medtr4g105310	NAD(P)-binding rossmann-fold protein
Medtr6g084590	PPR containing plant-like protein
Medtr7g090970	PPR containing plant-like protein
Medtr3g097010	CBS/octicosapeptide/phox/Bemp1 (PB1) domain protein
Medtr3g049330	glycerol-3-phosphate acyltransferase
Medtr4g128750	CAP, cysteine-rich secretory protein, antigen 5
Medtr5g061860	sulfate/bicarbonate/oxalate exchanger and transporter sat-1
Medtr8g093550	PPR containing plant-like protein
Medtr8g078480	PPR containing plant-like protein
Medtr8g030590	PPR containing plant-like protein
Medtr7g114340	PPR containing plant-like protein
Medtr8g031070	PPR containing plant-like protein
Medtr5g022870	peroxidase family protein
Medtr3g435540	histone deacetylase family protein
Medtr1g081850	hypothetical protein
Medtr4g415290	F-box/ankyrin repeat SKIP35-like protein
Medtr1g034360	long-chain fatty acyl CoA ligase
Medtr4g127120	plant intracellular ras-group-related LRR protein
Medtr3g093400	response to low sulfur protein, putative
Medtr5g037950	thioredoxin
Medtr2g082590	thioredoxin
Medtr4g065113	extensin-like region protein
Medtr7g067380	PPR containing plant-like protein
Medtr1g085680	cytochrome P450 family 709 protein
Medtr1g018750	carbohydrate esterase plant-like protein
Medtr3g114530	nucleoredoxin, putative
Medtr5g006940	Lipid transfer protein
Medtr7g090410	PPR containing plant-like protein
Medtr3g111650	hypothetical protein
Medtr4g075110	cytochrome P450 family protein
Medtr4g087810	ferrochelatase
Medtr7g417750	PPR containing plant-like protein
Medtr5g081960	HXXXD-type acyl-transferase family protein
Medtr2g084585	GDSL-like lipase/acylhydrolase
Medtr1g052640	hypothetical protein
Medtr4g011790	fatty acyl-CoA synthetase family protein
Medtr7g100320	PPR containing plant-like protein
Medtr1g022420	ornithine carbamoyltransferase
Medtr4g068457	hypothetical protein
Medtr6g059410	PPR containing plant-like protein
Medtr5g043660	nodulin-like protein, putative
Medtr1g086390	polygalacturonase/glycoside hydrolase family protein
Medtr7g117415	PPR containing plant-like protein
Medtr1g048990	superoxide dismutase
Medtr8g036105	PPR containing plant-like protein
Medtr2g036310	core histone H2A/H2B/H3/H4
Medtr4g044110	hypothetical protein
Medtr4g063975	expansin A10
Medtr2g068760	LOB domain protein
Medtr7g079080	PPR containing plant-like protein
Medtr8g018420	PPR containing plant-like protein
Medtr7g011060	PPR containing plant-like protein
Medtr5g078210	GDSL-like lipase/acylhydrolase
Medtr8g031070	PPR containing plant-like protein
Medtr7g112360	PPR containing plant-like protein
Medtr8g010320	PPR containing plant-like protein
Medtr8g067590	PPR containing plant-like protein
Medtr4g107270	hypothetical protein
Medtr3g026290	leguminosin proline-rich group669 secreted peptide
Medtr3g024250	epoxide hydrolase
Medtr1g075153	hypothetical protein
Medtr3g092490	RNA-binding (RRM/RBD/RNP motif) family protein
Medtr0062s0020	#N/A
Medtr5g007640	4-coumarate:CoA ligase-like protein
Medtr4g132260	lactoylglutathione lyase-like protein
Medtr2g014400	transmembrane protein, putative
Medtr6g088475	PPR containing plant-like protein
Medtr8g103030	PPR containing plant-like protein
Medtr1g036460	caffeic acid O-methyltransferase
Medtr6g088670	PPR containing plant-like protein
Medtr2g084855	phytosulfokine precursor protein
Medtr2g086070	gland-specific fatty acyl-CoA reductase
Medtr4g086510	CXE carboxylesterase
Medtr3g111610	GNS1/SUR4 membrane family protein
Medtr8g028780	PPR containing plant-like protein
Medtr8g064200	PPR containing plant-like protein
Medtr3g114840	phospholipase D alpha 1
Medtr2g005130	peptide/nitrate transporter
Medtr4g119410	2OG-Fe(II) oxygenase family oxidoreductase
Medtr4g087090	senescence-associated nodulin
Medtr3g092435	transmembrane protein, putative
Medtr4g132400	C4-dicarboxylate transporter/malic acid protein
Medtr4g117390	endo-1,3-1,4-beta-D-glucanase-like protein
Medtr1g105710	cysteine-rich receptor-kinase-like protein
Medtr5g018990	cytochrome P450 family 71 protein
Medtr3g074070	glycerol-3-phosphate acyltransferase
Medtr4g129200	alpha-rhamnosidase-like protein
Medtr2g104940	major intrinsic protein (MIP) family transporter
Medtr2g016110	DUF640 family protein
Medtr1g105730	receptor-like kinase
Medtr1g090450	zinc finger, C3HC4 type (RING finger) protein
Medtr4g064530	laccase/diphenol oxidase family protein
Medtr6g065400	PPR containing plant-like protein
Medtr3g104400	ZIP zinc/iron transport family protein
Medtr1g077930	alpha/beta-hydrolase superfamily protein
Medtr5g016320	indole-3-acetic acid-amido synthetase
Medtr5g017670	patatin-like phospholipase
Medtr2g062600	PLATZ transcription factor family protein
Medtr3g109280	plant/F12B17-70 protein
Medtr7g072630	PPR containing plant-like protein
Medtr7g022470	PPR containing plant-like protein
Medtr4g079140	seven transmembrane MLO family protein
Medtr8g075830	PPR containing plant-like protein
Medtr8g045300	PPR containing plant-like protein
Medtr4g065113	extensin-like region protein
Medtr0693s0050	#N/A
Medtr5g014240	cytochrome P450 family ent-kaurenoic acid oxidase
Medtr3g436390	histone deacetylase family protein
Medtr4g114710	equilibrative nucleoside transporter 6
Medtr7g117475	PPR containing plant-like protein
Medtr5g022770	anaphase-promoting complex subunit 11 RING-H2 finger protein
Medtr8g030880	PPR containing plant-like protein
Medtr7g058790	PPR containing plant-like protein
Medtr2g078350	calcium-binding EF-hand protein
Medtr7g090970	PPR containing plant-like protein
Medtr4g057470	DUF1635 family protein
Medtr6g055030	PPR containing plant-like protein
Medtr3g091680	ATP-dependent Clp protease regulatory subunit ClpX
Medtr1g103090	LRR/extensin 2
Medtr5g031000	MADS-box transcription factor
Medtr3g073470	glycerol-3-phosphate acyltransferase
Medtr3g083620	flavonoid O-methyltransferase-like protein
Medtr7g445390	PPR containing plant-like protein
Medtr7g118170	PPR containing plant-like protein
Medtr7g065150	PPR containing plant-like protein
Medtr5g010020	myb transcription factor
Medtr0083s0100	#N/A
Medtr2g040000	core histone H2A/H2B/H3/H4
Medtr5g082750	leucoanthocyanidin dioxygenase-like protein
Medtr3g112120	cytochrome P450 family protein
Medtr4g104700	component of high affinity nitrate transporter
Medtr5g065860	chaperone DnaJ domain protein
Medtr8g030620	PPR containing plant-like protein
Medtr3g101400	patatin-like phospholipase
Medtr4g099430	inhibitor of apoptosis-promoting Bax1 protein
Medtr4g415290	F-box/ankyrin repeat SKIP35-like protein
Medtr2g101370	major intrinsic protein (MIP) family transporter
Medtr5g017260	triacylglycerol lipase-like protein
Medtr5g059820	nitrate reductase [NADH]-like protein
Medtr6g488030	PPR containing plant-like protein
Medtr3g102450	receptor-like kinase
Medtr8g092190	PPR containing plant-like protein
Medtr4g128540	xyloglucan endotransglucosylase/hydrolase family protein
Medtr1g085680	cytochrome P450 family 709 protein
Medtr1g052640	hypothetical protein
Medtr3g099010	ADP-ribosylation factor GTPase-activating protein AGD10
Medtr7g023560	PPR containing plant-like protein
Medtr8g089110	PPR containing plant-like protein
Medtr2g100450	LRR receptor-like kinase plant
Medtr1g053900	DUF761 domain protein
Medtr7g117695	PPR containing plant-like protein
Medtr3g077430	carboxyl-terminal peptidase
Medtr8g098945	PPR containing plant-like protein
Medtr1g011640	drug resistance transporter-like ABC domain protein
Medtr3g074070	glycerol-3-phosphate acyltransferase
Medtr1g093850	CHUP1-like protein
Medtr7g076030	PPR containing plant-like protein
Medtr4g123810	S-adenosylmethionine synthase-like protein
Medtr2g046150	HCP family protein with MYND-type zinc finger protein
Medtr8g073260	PPR containing plant-like protein
Medtr2g073420	cytochrome P450 family monooxygenase
Medtr1g075260	P-loop nucleoside triphosphate hydrolase superfamily protein
Medtr3g104810	substrate carrier family protein
Medtr1g060550	cytochrome P450 family 94 protein
Medtr8g107250	PPR containing plant-like protein
Medtr1g070470	transmembrane amino acid transporter family protein
Medtr7g100335	PPR containing plant-like protein
Medtr1g026310	acyl:CoA ligase
Medtr7g009960	PPR containing plant-like protein
Medtr4g117390	endo-1,3-1,4-beta-D-glucanase-like protein
Medtr2g017950	hypothetical protein
Medtr1g106420	biotin/lipoate A/B protein ligase family protein
Medtr8g012590	PPR containing plant-like protein
Medtr4g116273	hypothetical protein
Medtr4g009340	helix loop helix DNA-binding domain protein
Medtr8g079472	PPR containing plant-like protein
Medtr2g020860	endonuclease/exonuclease/phosphatase family protein
Medtr3g013500	sulfotransferase
Medtr5g020890	mannan endo-1,4-beta-mannosidase-like protein
Medtr1g093140	sugar transporter
Medtr8g041390	PPR containing plant-like protein
Medtr5g006560	Serine/Threonine kinase family protein
Medtr6g015950	PPR containing plant-like protein
Medtr2g079990	NAC transcription factor-like protein
Medtr7g019160	PPR containing plant-like protein
Medtr3g075380	glycerol-3-phosphate acyltransferase
Medtr7g104680	PPR containing plant-like protein
Medtr1g095850	lateral organ boundaries (LOB) domain protein
Medtr4g094605	light-harvesting complex I chlorophyll A/B-binding protein
Medtr2g435310	adenine nucleotide alpha hydrolase-like domain kinase
Medtr4g057865	hypothetical protein
Medtr0121s0060	#N/A
Medtr3g082440	endo-1,4-beta-glucanase
Medtr1g075170	hypothetical protein
Medtr1g112050	2Fe-2S ferredoxin superfamily protein
Medtr5g011840	LRR receptor-like kinase
Medtr7g009730	PPR containing plant-like protein
Medtr5g075640	root phototropism-like protein
Medtr8g104890	PPR containing plant-like protein
Medtr7g031470	PPR containing plant-like protein
Medtr6g027920	PPR containing plant-like protein
Medtr4g097440	bZIP transcription factor
Medtr4g011970	sulfate/bicarbonate/oxalate exchanger and transporter sat-1
Medtr4g123553	S49 protease IV family peptidase
Medtr6g078330	PPR containing plant-like protein
Medtr3g092780	PRR response regulator
Medtr7g009820	PPR containing plant-like protein
Medtr8g018730	PPR containing plant-like protein
Medtr4g104140	26S proteasome non-ATPase regulatory subunit 6
Medtr2g069320	translation elongation factor EF-2 subunit
Medtr7g114410	PPR containing plant-like protein
Medtr7g117350	PPR containing plant-like protein
Medtr6g034920	PPR containing plant-like protein
Medtr8g024340	PPR containing plant-like protein
Medtr5g024020	seed linoleate 9S-lipoxygenase
Medtr5g042440	LysM-domain receptor-like kinase
Medtr2g070870	plant gibberellin 2-oxidase
Medtr8g014380	PPR containing plant-like protein
Medtr8g463180	PPR containing plant-like protein
Medtr2g435490	adenine nucleotide alpha hydrolase-like domain kinase
Medtr1g009900	flowering-promoting factor-like protein
Medtr2g064650	PLATZ transcription factor family protein
Medtr1g057560	exocyst subunit exo70 family protein
Medtr3g074610	glycerol-3-phosphate acyltransferase
Medtr2g023070	senescence regulator
Medtr7g077340	PPR containing plant-like protein
Medtr5g016750	ethylene response factor
Medtr5g096855	hypothetical protein
Medtr8g445800	PPR containing plant-like protein
Medtr1g085500	rhicadhesin receptor
Medtr4g005750	4-coumarate:CoA ligase-like protein
Medtr1g034360	long-chain fatty acyl CoA ligase
Medtr7g072510	PPR containing plant-like protein
Medtr4g011620	drug resistance transporter-like ABC domain protein
Medtr3g437870	histone deacetylase family protein
Medtr6g033580	PPR containing plant-like protein
Medtr1g083290	respiratory burst oxidase-like protein
Medtr3g070860	glycerol-3-phosphate acyltransferase
Medtr0116s0090	#N/A
Medtr2g062220	PLATZ transcription factor family protein
Medtr5g430730	UTP-glucose-1-phosphate uridylyltransferase
Medtr8g072560	PPR containing plant-like protein
Medtr3g087700	DUF581 family protein
Medtr8g075100	PPR containing plant-like protein
Medtr8g070040	PPR containing plant-like protein
Medtr3g062440	glycerol-3-phosphate acyltransferase
Medtr3g098650	glycoside hydrolase family 38 amino-terminal domain protein
Medtr1g077030	4,5-DOPA dioxygenase extradiol-like protein
Medtr2g010450	symbiotic ammonium transporter
Medtr1g077000	peroxidase family protein
Medtr3g467420	histone deacetylase family protein
Medtr8g022300	PPR containing plant-like protein
Medtr8g040170	PPR containing plant-like protein
Medtr8g105590	PPR containing plant-like protein
Medtr2g033170	myb transcription factor
Medtr6g071455	PPR containing plant-like protein
Medtr5g007450	cytochrome P450 family 71 protein
Medtr1g105480	thiazole biosynthetic enzyme
Medtr5g068210	LRR receptor-like kinase
Medtr6g078380	PPR containing plant-like protein
Medtr4g094762	basic helix loop helix (BHLH) DNA-binding family protein
Medtr4g049340	major intrinsic protein (MIP) family transporter
Medtr2g030460	stress up-regulated Nod 19 protein
Medtr5g024350	Ca2+/calmodulin-dependent kinase phosphatase
Medtr2g055250	F-box protein
Medtr5g083360	laccase/diphenol oxidase family protein
Medtr7g103440	PPR containing plant-like protein
Medtr4g132430	WRKY1b transcription factor
Medtr2g037830	core histone H2A/H2B/H3/H4
Medtr3g437870	histone deacetylase family protein
Medtr2g090660	hypothetical protein
Medtr8g078480	PPR containing plant-like protein
Medtr3g094320	adenine/guanine permease AZG2-like protein
Medtr6g084900	PPR containing plant-like protein
Medtr5g089720	calcium-dependent lipid-binding (CaLB domain) family protein
Medtr4g124360	divergent CCT motif protein
Medtr5g046750	plant/F4N2-9 protein, putative
Medtr2g055250	F-box protein
Medtr4g107630	integral membrane HPP family protein
Medtr8g107250	PPR containing plant-like protein
Medtr2g041090	core histone H2A/H2B/H3/H4
Medtr3g435540	histone deacetylase family protein
Medtr1g007800	#N/A
Medtr7g034345	PPR containing plant-like protein
Medtr5g011040	3-hydroxy-3-methylglutaryl coenzyme A synthase
Medtr8g023060	PPR containing plant-like protein
Medtr4g069680	dehydration-responsive RD22-like protein
Medtr4g036575	LRR receptor-like kinase family protein
Medtr2g062220	PLATZ transcription factor family protein
Medtr7g098300	PPR containing plant-like protein
Medtr7g107040	PPR containing plant-like protein
Medtr4g068920	ternary complex factor MIP1 leucine-zipper protein
Medtr3g062570	glycerol-3-phosphate acyltransferase
Medtr2g064930	PLATZ transcription factor family protein
Medtr5g038380	peptide/nitrate transporter plant
Medtr4g066380	basic helix loop helix (bHLH) DNA-binding family protein
Medtr7g118170	PPR containing plant-like protein
Medtr1g019130	wuschel-related homeobox protein
Medtr4g055310	arogenate/prephenate dehydratase
Medtr4g080100	phospholipase A1
Medtr1g076500	DUF506 family protein
Medtr4g116420	phosphatase 2C family protein
Medtr4g088385	hypothetical protein
Medtr5g023730	fatty acyl-CoA synthetase family protein
Medtr1g093120	sugar transporter
Medtr3g108240	CHY and CTCHY and RING-type zinc finger protein
Medtr4g099260	high-affinity potassium transporter
Medtr4g067320	salt tolerance-like protein
Medtr5g010830	MATE efflux family protein
Medtr4g120760	pathogenesis-related protein bet V I family protein
Medtr5g006070	sugar porter (SP) family MFS transporter
Medtr6g082480	PPR containing plant-like protein
Medtr8g074920	PPR containing plant-like protein
Medtr7g100050	PPR containing plant-like protein
Medtr3g466180	histone deacetylase family protein
Medtr3g110450	TPR repeat protein
Medtr1g101120	E3 ubiquitin-protein ligase XBOS33, putative
Medtr2g014240	auxin-repressed/dormancy-associated protein
Medtr1g108810	MATE efflux family protein
Medtr6g059755	PPR containing plant-like protein
Medtr7g092740	PPR containing plant-like protein
Medtr5g080680	protein phosphatase 2C-like protein
Medtr7g112360	PPR containing plant-like protein
Medtr4g011900	galactose oxidase/kelch repeat protein
Medtr6g066190	PPR containing plant-like protein
Medtr2g023540	5'-adenylylsulfate reductase
Medtr7g082800	PPR containing plant-like protein
Medtr2g102140	ovate transcriptional repressor
Medtr1g073740	cellulose synthase-like protein D3
Medtr7g082590	PPR containing plant-like protein
Medtr8g028425	PPR containing plant-like protein
Medtr4g059720	fasciclin-like arabinogalactan protein
Medtr2g046150	HCP family protein with MYND-type zinc finger protein
Medtr5g031000	MADS-box transcription factor
Medtr4g031820	Nodule Cysteine-Rich (NCR) secreted peptide
Medtr6g488100	PPR containing plant-like protein
Medtr1g081610	O-acetylserine (thiol) lyase
Medtr1g102190	Pti1-like kinase
Medtr2g030130	class III homeodomain leucine zipper protein
Medtr3g068200	glycerol-3-phosphate acyltransferase
Medtr1g050448	Pmr5/Cas1p GDSL/SGNH-like acyl-esterase family protein
Medtr4g059730	glutathione S-transferase, amino-terminal domain protein
Medtr5g006940	Lipid transfer protein
Medtr2g075400	brassinazole-resistant 1 protein
Medtr2g090265	expansin-like protein B1
Medtr1g092870	myotubularin-like phosphatase II-like protein
Medtr1g053130	DUF617 family protein
Medtr3g464150	histone deacetylase family protein
Medtr3g075390	glycerol-3-phosphate acyltransferase
Medtr7g102330	PPR containing plant-like protein
Medtr7g080450	PPR containing plant-like protein
Medtr4g118640	1-deoxy-D-xylulose-5-phosphate synthase
Medtr2g008220	UDP-glucosyltransferase family protein
Medtr4g005190	beta-amyrin synthase
Medtr6g021950	PPR containing plant-like protein
Medtr3g028210	anthocyanin 5-aromatic acyltransferase
Medtr1g087240	alpha-L-arabinofuranosidase/beta-D-xylosidase
Medtr3g083370	1-aminocyclopropane-1-carboxylate oxidase
Medtr2g016460	nucleobase-ascorbate transporter-like protein
Medtr5g082620	phosphatidylinositol-specific phospholipase C
Medtr4g104640	cytochrome P450 family 71 protein
Medtr3g062950	glycerol-3-phosphate acyltransferase
Medtr5g075450	cytochrome P450 family cinnamate 4-hydroxylase
Medtr7g111260	PPR containing plant-like protein
Medtr1g028290	receptor-like kinase
Medtr1g066530	albumin-2 protein
Medtr3g087740	sulfate/bicarbonate/oxalate exchanger and transporter sat-1
Medtr8g079482	PPR containing plant-like protein
Medtr2g103795	TPR repeat protein
Medtr6g027920	PPR containing plant-like protein
Medtr3g086670	clathrin assembly protein
Medtr4g485630	F-box/ankyrin repeat SKIP35-like protein
Medtr6g085010	PPR containing plant-like protein
Medtr3g084410	selenium-binding-like protein
Medtr3g449200	histone deacetylase family protein
Medtr6g008480	matrix metalloproteinase
Medtr4g109090	cyclin-dependent kinase
Medtr2g055470	cytochrome P450 family 709 protein
Medtr5g014040	two-component response regulator-APRR2-like protein
Medtr7g113660	PPR containing plant-like protein
Medtr4g089060	epoxide hydrolase-like protein
Medtr8g032950	PPR containing plant-like protein
Medtr7g092600	PPR containing plant-like protein
Medtr4g068340	transmembrane protein, putative
Medtr4g104880	ubiquitin-associated/TS-N domain protein, putative
Medtr3g102310	carboxy-terminal domain cyclin
Medtr3g462330	histone deacetylase family protein
Medtr2g034090	ATP:citrate lyase
Medtr8g090330	PPR containing plant-like protein
Medtr7g068780	PPR containing plant-like protein
Medtr8g087720	PPR containing plant-like protein
Medtr2g080230	root cap/late embryogenesis-like protein
Medtr7g068920	PPR containing plant-like protein
Medtr1g107535	carboxy-terminal domain cyclin
Medtr4g071520	squalene synthase
Medtr7g022870	PPR containing plant-like protein
Medtr7g113405	PPR containing plant-like protein
Medtr6g059730	PPR containing plant-like protein
Medtr3g067770	glycerol-3-phosphate acyltransferase
Medtr4g007910	hypothetical protein
Medtr1g030810	pathogenesis-related protein bet V I family protein
Medtr3g005560	cellulose synthase-like protein D3
Medtr6g043460	PPR containing plant-like protein
Medtr4g115170	EF hand calcium-binding family protein
Medtr1g016780	vacuolar processing enzyme
Medtr7g080060	PPR containing plant-like protein
Medtr4g069810	specific tissue protein
Medtr2g097030	expansin A10
Medtr1g097935	hypothetical protein
Medtr5g076620	squalene/phytoene synthase
Medtr3g114870	lysine/ornithine decarboxylase
Medtr3g062590	glycerol-3-phosphate acyltransferase
Medtr1g037520	transmembrane protein, putative
Medtr3g087390	VQ motif protein
Medtr4g058860	nucleotide/sugar transporter family protein
Medtr4g104700	component of high affinity nitrate transporter
Medtr2g028580	LRR receptor-like kinase
Medtr3g089035	basic blue-like protein
Medtr5g036080	matrix metalloproteinase
Medtr1g115455	DUF674 family protein
Medtr5g098310	peroxisomal acetoacetyl-coenzyme A thiolase
Medtr5g009170	UDP-D-glucose/UDP-D-galactose 4-epimerase
Medtr2g030130	class III homeodomain leucine zipper protein
Medtr8g069470	PPR containing plant-like protein
Medtr5g012000	plant invertase/pectin methylesterase inhibitor
Medtr4g058970	class III homeodomain leucine zipper protein
Medtr2g029850	peroxidase family protein
Medtr2g088450	glutamate receptor 2
Medtr1g078000	granule bound starch synthase I, putative
Medtr4g099430	inhibitor of apoptosis-promoting Bax1 protein
Medtr3g031220	DNA topoisomerase IV subunit A
Medtr7g114970	PPR containing plant-like protein
Medtr2g011080	NAD(P)H:quinone oxidoreductase, type IV protein
Medtr6g023665	PPR containing plant-like protein
Medtr4g104610	cytochrome P450 family 71 protein
Medtr8g064530	PPR containing plant-like protein
Medtr1g009613	WRKY family transcription factor
Medtr3g116380	dehydration-responsive RD22-like protein
Medtr2g023680	cytochrome P450 family monooxygenase
Medtr1g115840	chalcone-flavanone isomerase family protein
Medtr5g010420	heavy metal P-type ATPase
Medtr4g057270	transcription factor
Medtr6g022790	PPR containing plant-like protein
Medtr8g085630	PPR containing plant-like protein
Medtr7g076650	PPR containing plant-like protein
Medtr3g046330	3-hydroxyisobutyryl-CoA hydrolase-like protein
Medtr3g104930	subtilisin-like serine protease
Medtr2g028830	SBP (S-ribonuclease-binding protein) family protein
Medtr5g464490	UTP-glucose-1-phosphate uridylyltransferase
Medtr2g090240	epoxide hydrolase-like protein
Medtr1g067170	glutathione S-transferase
Medtr4g104680	quinolinate synthetase A protein
Medtr3g101420	gibberellin receptor GID1
Medtr8g099995	PPR containing plant-like protein
Medtr8g076680	PPR containing plant-like protein
Medtr5g015690	formin-like 2 domain protein
Medtr3g088425	transmembrane protein, putative
Medtr1g106785	biotin/lipoate A/B protein ligase family protein
Medtr7g093870	PPR containing plant-like protein
Medtr4g123990	ABC transporter B family protein
Medtr7g093200	PPR containing plant-like protein
Medtr4g107650	homeobox leucine zipper family protein
Medtr2g035780	core histone H2A/H2B/H3/H4
Medtr8g060850	PPR containing plant-like protein
Medtr7g074010	PPR containing plant-like protein
Medtr5g064500	class I chitinase
Medtr2g097580	ZIP metal ion transporter family protein
Medtr1g062980	four ACT domain ACT domain protein which protein
Medtr3g064740	glycerol-3-phosphate acyltransferase
Medtr6g068970	PPR containing plant-like protein
Medtr5g094390	Serine/Threonine-kinase WNK11-like protein
Medtr1g061590	LRR receptor-like kinase
Medtr5g024880	3-hydroxy-3-methylglutaryl-coenzyme A reductase-like protein
Medtr4g028830	Lipid transfer protein
Medtr4g022350	core-2/I-branching enzyme
Medtr1g057790	BEL1-related homeotic protein
Medtr2g462010	adenine nucleotide alpha hydrolase-like domain kinase
Medtr8g093880	PPR containing plant-like protein
Medtr4g478190	F-box/ankyrin repeat SKIP35-like protein
Medtr2g031390	FAD-binding berberine family protein
Medtr5g063670	annexin D8
Medtr5g095230	cytochrome P450 family 72 protein
Medtr3g095660	TLD-domain nucleolar protein
Medtr1g084990	hypothetical protein
Medtr5g057990	alpha-glucosidase
Medtr1g100647	NAD(P)-binding rossmann-fold protein
Medtr2g435340	adenine nucleotide alpha hydrolase-like domain kinase
Medtr3g080500	copper amine oxidase, enzyme domain protein
Medtr5g077430	LRR receptor-like kinase
Medtr3g107520	cellulose synthase-like protein
Medtr2g084875	arogenate/prephenate dehydratase
Medtr8g104210	PPR containing plant-like protein
Medtr3g465430	histone deacetylase family protein
Medtr1g116890	cytochrome P450 family protein
Medtr8g070770	PPR containing plant-like protein
Medtr7g075453	PPR containing plant-like protein
Medtr5g030500	abscisic acid receptor PYR1-like protein
Medtr4g080050	DUF688 family protein
Medtr4g073590	cofilin/actin-depolymerizing factor-like protein
Medtr2g105010	CBL-interacting kinase
Medtr1g023120	beta-like galactosidase
Medtr1g085160	phytochrome protein A
Medtr7g072575	PPR containing plant-like protein
Medtr4g103550	SNF1-related kinase regulatory subunit gamma 1
Medtr8g031370	PPR containing plant-like protein
Medtr3g020780	cytochrome P450 family protein
Medtr2g008240	beta-xylosidase/alpha-L-arabinofuranosidase-like protein
Medtr3g096390	2-oxoisovalerate dehydrogenase E1 component, alpha subunit
Medtr7g095710	PPR containing plant-like protein
Medtr1g085070	pectinacetylesterase family protein
Medtr7g099750	PPR containing plant-like protein
Medtr3g107730	boron transporter-like protein
Medtr5g022970	hypothetical protein
Medtr2g100340	2,3-diketo-5-methylthio-1-phosphopentane phosphatase
Medtr1g082890	endo-beta-mannosidase-like mannosylglycoprotein
Medtr2g089000	BHLH domain class transcription factor
Medtr7g068380	PPR containing plant-like protein
Medtr1g015020	kinase 1B
Medtr3g091380	pectinesterase/pectinesterase inhibitor
Medtr7g071120	PPR containing plant-like protein
Medtr7g090450	PPR containing plant-like protein
Medtr4g081130	thiazole biosynthetic enzyme
Medtr5g066730	BTB/POZ domain plant protein
Medtr8g105740	PPR containing plant-like protein
Medtr3g069910	glycerol-3-phosphate acyltransferase
Medtr4g100975	transmembrane protein, putative
Medtr2g090765	fasciclin-like arabinogalactan protein
Medtr8g091590	PPR containing plant-like protein
Medtr1g071610	acetyl-CoA carboxylase, putative
Medtr3g114750	syringolide-induced protein 14-1-1
Medtr6g070920	PPR containing plant-like protein
Medtr8g019480	PPR containing plant-like protein
Medtr3g075510	glycerol-3-phosphate acyltransferase
Medtr1g105495	xyloglucan endotransglucosylase/hydrolase family protein
Medtr5g056480	transmembrane protein, putative
Medtr4g079110	glutaredoxin-C1 protein
Medtr8g102150	PPR containing plant-like protein
Medtr4g132320	multi-copper oxidase-like protein
Medtr4g100420	ethylene response factor
Medtr5g077770	potassium outward rectifying channel protein
Medtr8g465910	PPR containing plant-like protein
Medtr4g105520	LRR receptor-like kinase
Medtr7g092460	PPR containing plant-like protein
Medtr8g046550	PPR containing plant-like protein
Medtr5g069030	NAC transcription factor-like protein
Medtr4g085890	methylcrotonyl-CoA carboxylase beta chain, putative
Medtr2g020240	beta-amylase
Medtr4g059630	root cap/late embryogenesis-like protein
Medtr3g083370	1-aminocyclopropane-1-carboxylate oxidase
Medtr7g102120	PPR containing plant-like protein
Medtr5g010150	major intrinsic protein (MIP) family transporter
Medtr2g069400	cysteine-rich TM module stress tolerance protein
Medtr1g081330	WNK kinase
Medtr1g010120	glucan endo-1,3-beta-glucosidase-like protein
Medtr7g073550	PPR containing plant-like protein
Medtr3g085610	plant U-box protein
Medtr8g061360	PPR containing plant-like protein
Medtr8g089975	PPR containing plant-like protein
Medtr1g074930	high affinity inorganic phosphate transporter
Medtr1g088860	nuclear transcription factor Y protein
Medtr3g091570	ATP-dependent Clp protease regulatory subunit ClpX
Medtr3g055120	glycerol-3-phosphate acyltransferase
Medtr3g099620	basic helix loop helix (BHLH) DNA-binding family protein
Medtr4g011020	lactoylglutathione lyase/glyoxalase I family protein
Medtr2g013550	E3 ubiquitin-protein ligase RMA1H1-like protein
Medtr1g093600	AP2/ERF and B3 domain transcription factor
Medtr4g025730	pectinesterase/pectinesterase inhibitor
Medtr1g015650	hypothetical protein
Medtr8g107110	PPR containing plant-like protein
Medtr7g108735	PPR containing plant-like protein
Medtr7g027020	PPR containing plant-like protein
Medtr4g126020	calmodulin-binding family protein
Medtr7g109390	PPR containing plant-like protein
Medtr2g437530	adenine nucleotide alpha hydrolase-like domain kinase
Medtr8g107510	PPR containing plant-like protein
Medtr4g107370	P-loop nucleoside triphosphate hydrolase superfamily protein
Medtr4g007250	galactoside 2-alpha-L-fucosyltransferase-like protein
Medtr1g064690	peptide upstream ORF protein, putative
Medtr1g104590	copper amine oxidase, enzyme domain protein
Medtr8g464480	PPR containing plant-like protein
Medtr7g093260	PPR containing plant-like protein
Medtr1g090170	AP2 domain class transcription factor
Medtr3g019150	NADPH:quinone oxidoreductase-like protein
Medtr5g083690	early response-like dehydration-protein
Medtr2g075250	LRR receptor-like kinase
Medtr8g097040	PPR containing plant-like protein
Medtr5g080770	mannose-1-phosphate guanylyltransferase-like protein
Medtr4g114870	plastocyanin-like domain protein
Medtr2g079850	COP1-interacting protein, putative
Medtr5g039000	homeobox leucine zipper ATHB-like protein
Medtr4g053440	hypothetical protein
Medtr7g116850	PPR containing plant-like protein
Medtr4g133900	heavy-metal-associated domain protein
Medtr1g102550	ATP sulfurylase
Medtr5g064120	RNA-binding (RRM/RBD/RNP motif) family protein
Medtr3g093830	WRKY family transcription factor
Medtr5g083170	ferritin
Medtr4g127560	calcium-binding EF-hand protein
Medtr4g012850	carnitine/acylcarnitine carrier CACL-like protein
Medtr1g018420	C2H2-type zinc finger protein
Medtr2g086740	plant integral membrane protein
Medtr3g092640	membrane-related protein CP5, putative
Medtr5g023210	divergent CRAL/TRIO domain protein
Medtr4g124380	anaphase-promoting complex subunit 11 RING-H2 finger protein
Medtr2g079670	stem-specific TSJT1-like protein
Medtr3g103580	branched-chain amino acid aminotransferase
Medtr8g064180	PPR containing plant-like protein
Medtr3g088845	2-oxoisovalerate dehydrogenase subunit alpha
Medtr3g076610	glycerol-3-phosphate acyltransferase
Medtr2g066830	PLATZ transcription factor family protein
Medtr5g021290	LRR receptor-like kinase family protein
Medtr7g059290	PPR containing plant-like protein
Medtr4g093250	methylmalonate-semialdehyde dehydrogenase
Medtr3g103610	endo-1,4-beta-xylanase A-like protein
Medtr4g108260	aldose 1-epimerase family protein
Medtr8g102350	PPR containing plant-like protein
Medtr7g115220	PPR containing plant-like protein
Medtr4g015570	light-harvesting complex I chlorophyll A/B-binding protein
Medtr4g124050	transporter ABC domain protein
Medtr3g465800	histone deacetylase family protein
Medtr7g080450	PPR containing plant-like protein
Medtr7g109460	PPR containing plant-like protein
Medtr4g077590	hypothetical protein
Medtr3g092720	sigma 54 modulation protein/S30EA ribosomal protein
Medtr3g115210	hypothetical protein
Medtr5g082830	ARM repeat CCCH-type zinc finger protein
Medtr7g081130	PPR containing plant-like protein
Medtr7g071120	PPR containing plant-like protein
Medtr4g128260	P-loop nucleoside triphosphate hydrolase superfamily protein
Medtr3g085180	squamosa promoter-binding-like protein
Medtr5g464490	UTP-glucose-1-phosphate uridylyltransferase
Medtr8g103700	PPR containing plant-like protein
Medtr1g066530	albumin-2 protein
Medtr3g090830	arabinogalactan peptide-like protein
Medtr7g082570	PPR containing plant-like protein
Medtr7g106820	PPR containing plant-like protein
Medtr1g098870	myb/SANT-like DNA-binding domain protein
Medtr5g053920	AP2/ERF and B3 domain transcription factor
Medtr7g080180	PPR containing plant-like protein
Medtr8g072260	PPR containing plant-like protein
Medtr4g125940	peroxidase family protein
Medtr7g095430	PPR containing plant-like protein
Medtr5g091950	LRR receptor-like kinase
Medtr4g127670	class III peroxidase
Medtr1g078470	phloem protein
Medtr1g104610	haloacid dehalogenase-like hydrolase
Medtr5g024730	anaphase-promoting complex subunit 11 RING-H2 finger protein
Medtr4g101260	Lipid transfer protein
Medtr3g464330	histone deacetylase family protein
Medtr4g113600	plant/MSJ11-3 protein, putative
Medtr8g024560	PPR containing plant-like protein
Medtr7g072420	PPR containing plant-like protein
Medtr3g077030	PB1 domain protein
Medtr1g070520	auxin-responsive AUX/IAA family protein
Medtr5g097280	light-harvesting complex I chlorophyll A/B-binding protein
Medtr1g052885	calcium-binding EF-hand protein
Medtr2g450080	adenine nucleotide alpha hydrolase-like domain kinase
Medtr5g015880	lateral organ boundaries (LOB) domain protein
Medtr2g022430	xyloglucanase-specific endoglucanase inhibitor protein
Medtr4g094240	heavy metal transport/detoxification superfamily protein
Medtr4g101630	soluble acid invertase FRUCT2
Medtr6g084620	PPR containing plant-like protein
Medtr5g017260	triacylglycerol lipase-like protein
Medtr8g061960	PPR containing plant-like protein
Medtr8g096860	PPR containing plant-like protein
Medtr6g027540	PPR containing plant-like protein
Medtr1g021070	DUF1645 family protein
Medtr1g094620	transmembrane amino acid transporter family protein
Medtr7g090470	PPR containing plant-like protein
Medtr8g465990	PPR containing plant-like protein
Medtr2g044940	hypothetical protein
Medtr3g071300	glycerol-3-phosphate acyltransferase
Medtr6g040290	PPR containing plant-like protein
Medtr3g085890	NADH-ubiquinone reductase complex 1 MLRQ subunit
Medtr8g078870	PPR containing plant-like protein
Medtr5g039180	transcription factor
Medtr7g079320	PPR containing plant-like protein
Medtr3g092890	2OG-Fe(II) oxygenase family oxidoreductase
Medtr1g103070	IQ calmodulin-binding motif protein
Medtr2g084315	C2H2-type zinc finger protein
Medtr6g092540	PPR containing plant-like protein
Medtr1g078030	mammalian STARD2 lipid-binding START domain protein
Medtr7g015770	PPR containing plant-like protein
Medtr2g461190	adenine nucleotide alpha hydrolase-like domain kinase
Medtr8g041390	PPR containing plant-like protein
Medtr4g094605	light-harvesting complex I chlorophyll A/B-binding protein
Medtr5g008460	cytochrome protein C
Medtr4g018880	PAR1 protein
Medtr3g100500	aspartic proteinase nepenthesin-like protein
Medtr2g008220	UDP-glucosyltransferase family protein
Medtr1g052885	calcium-binding EF-hand protein
Medtr2g084985	stress responsive A/B barrel domain protein
Medtr3g464720	histone deacetylase family protein
Medtr7g093490	PPR containing plant-like protein
Medtr5g038460	plant/T7N9-9 protein
Medtr1g025980	peroxidase family protein
Medtr5g082750	leucoanthocyanidin dioxygenase-like protein
Medtr1g077790	plastocyanin-like domain protein
Medtr3g086540	MAPK phosphatase
Medtr7g405730	PPR containing plant-like protein
Medtr8g014530	PPR containing plant-like protein
Medtr4g029020	Lipid transfer protein
Medtr6g011610	homeobox associated leucine zipper protein
Medtr4g087160	maternal effect embryo arrest protein, putative
Medtr2g025120	1-aminocyclopropane-1-carboxylate oxidase
Medtr6g060660	PPR containing plant-like protein
Medtr3g111970	hypothetical protein
Medtr1g090370	transcription factor bZIP protein, putative
Medtr6g027540	PPR containing plant-like protein
Medtr4g062520	hypothetical protein
Medtr5g010635	pathogenesis-related thaumatin family protein
Medtr8g038090	PPR containing plant-like protein
Medtr8g096880	PPR containing plant-like protein
Medtr4g005190	beta-amyrin synthase
Medtr4g029190	class III peroxidase
Medtr4g133060	Rho GDP-dissociation inhibitor-like protein
Medtr2g061780	PLATZ transcription factor family protein
Medtr8g091390	PPR containing plant-like protein
Medtr7g013790	PPR containing plant-like protein
Medtr7g061720	PPR containing plant-like protein
Medtr2g022480	extracellular dermal glycoprotein
Medtr2g086890	OTU-like cysteine protease
Medtr7g096090	PPR containing plant-like protein
Medtr1g085090	peptide/nitrate transporter
Medtr7g082570	PPR containing plant-like protein
Medtr7g116850	PPR containing plant-like protein
Medtr5g095740	nuclear transcription factor Y protein
Medtr4g007300	chaperone DnaJ domain protein
Medtr4g106800	transmembrane protein, putative
Medtr8g061360	PPR containing plant-like protein
Medtr6g092660	PPR containing plant-like protein
Medtr8g090205	PPR containing plant-like protein
Medtr5g074970	class III peroxidase
Medtr2g098250	LRR receptor-like kinase family protein
Medtr4g104140	26S proteasome non-ATPase regulatory subunit 6
Medtr5g075190	hypothetical protein
Medtr5g090940	disease resistance protein (TIR-NBS-LRR class)
Medtr1g086990	calcium-dependent phosphotriesterase superfamily protein
Medtr3g083810	purple acid phosphatase superfamily protein
Medtr5g066060	carbonic anhydrase family protein
Medtr3g113970	DnaJ domain-containing protein
Medtr5g043280	hypothetical protein
Medtr6g060390	PPR containing plant-like protein
Medtr1g102230	alpha-L-fucosidase-like protein
Medtr4g485630	F-box/ankyrin repeat SKIP35-like protein
Medtr6g071280	PPR containing plant-like protein
Medtr4g071520	squalene synthase
Medtr3g070800	glycerol-3-phosphate acyltransferase
Medtr3g070230	glycerol-3-phosphate acyltransferase
Medtr1g068630	transmembrane protein
Medtr7g092580	PPR containing plant-like protein
Medtr3g114750	syringolide-induced protein 14-1-1
Medtr2g094410	senescence regulator
Medtr4g134400	homeobox/lipid-binding domain protein
Medtr4g119410	2OG-Fe(II) oxygenase family oxidoreductase
Medtr8g090205	PPR containing plant-like protein
Medtr2g013370	Dof domain zinc finger protein
Medtr4g099110	beta-amylase
Medtr5g041940	NAC transcription factor-like protein
Medtr8g075510	PPR containing plant-like protein
Medtr5g030740	hydroxyproline-rich glycoprotein family protein, putative
Medtr2g026760	Lipid transfer protein
Medtr5g077850	eukaryotic aspartyl protease family protein
Medtr5g041700	expansin A10
Medtr7g018170	PPR containing plant-like protein
Medtr1g112230	mevalonate diphosphate decarboxylase
Medtr7g073380	PPR containing plant-like protein
Medtr5g098310	peroxisomal acetoacetyl-coenzyme A thiolase
Medtr7g074220	PPR containing plant-like protein
Medtr1g097935	hypothetical protein
Medtr1g090290	ethylene response factor
Medtr4g095450	class III peroxidase
Medtr3g093830	WRKY family transcription factor
Medtr8g104870	PPR containing plant-like protein
Medtr1g048610	ethylene response factor
Medtr7g103990	PPR containing plant-like protein
Medtr3g091190	phosphomevalonate kinase
Medtr5g013230	glycerolipase A1
Medtr1g018420	C2H2-type zinc finger protein
Medtr8g081040	PPR containing plant-like protein
Medtr4g048460	sesquiterpene synthase
Medtr8g039540	PPR containing plant-like protein
Medtr5g019040	Nod-factor receptor 5, putative
Medtr5g037930	thioredoxin
Medtr1g080250	L-allo-threonine aldolase-like protein
Medtr4g097540	1-aminocyclopropane-1-carboxylate synthase
Medtr3g438070	histone deacetylase family protein
Medtr7g112920	PPR containing plant-like protein
Medtr4g011620	drug resistance transporter-like ABC domain protein
Medtr1g011800	core histone H2A/H2B/H3/H4
Medtr7g085850	PPR containing plant-like protein
Medtr7g103450	PPR containing plant-like protein
Medtr1g069275	indole-3-pyruvate monooxygenase
Medtr8g074530	PPR containing plant-like protein
Medtr2g090675	transcription activator GLK1-like protein
Medtr4g132765	non-heme dioxygenase in morphine synthesis amino-terminal protein
Medtr2g097463	GRAS family transcription factor
Medtr5g082150	nematode resistance HSPRO2-like protein
Medtr5g024020	seed linoleate 9S-lipoxygenase
Medtr8g079980	PPR containing plant-like protein
Medtr8g040860	PPR containing plant-like protein
Medtr2g011690	wound-responsive family protein
Medtr6g053550	PPR containing plant-like protein
Medtr2g039910	core histone H2A/H2B/H3/H4
Medtr5g015880	lateral organ boundaries (LOB) domain protein
Medtr5g082130	hypothetical protein
Medtr7g093530	PPR containing plant-like protein
Medtr6g043460	PPR containing plant-like protein
Medtr2g027300	geranylgeranyl pyrophosphate synthase
Medtr4g011880	auxin-responsive AUX/IAA family protein
Medtr7g088790	PPR containing plant-like protein
Medtr2g100250	phospholipase D alpha
Medtr2g070420	peroxisomal (S)-2-hydroxy-acid oxidase GLO1
Medtr3g110330	NADP-dependent malic enzyme-like protein
Medtr4g106860	transmembrane protein, putative
Medtr7g080060	PPR containing plant-like protein
Medtr2g062920	PLATZ transcription factor family protein
Medtr8g100135	PPR containing plant-like protein
Medtr2g013140	stem-specific TSJT1-like protein
Medtr2g084875	arogenate/prephenate dehydratase
Medtr3g095040	WRKY family transcription factor
Medtr5g068100	methylesterase-like protein
Medtr1g034300	extra-large GTP-binding protein
Medtr3g084630	xyloglucan endotransglucosylase/hydrolase family protein
Medtr2g436900	adenine nucleotide alpha hydrolase-like domain kinase
Medtr5g053950	allene oxide cyclase
Medtr8g063350	PPR containing plant-like protein
Medtr4g108150	Lipid transfer protein
Medtr5g013470	NADP-specific glutamate dehydrogenase
Medtr5g018610	hypothetical protein
Medtr3g095040	WRKY family transcription factor
Medtr5g038380	peptide/nitrate transporter plant
Medtr4g019130	SOUL heme-binding family protein
Medtr8g078790	PPR containing plant-like protein
Medtr7g085220	PPR containing plant-like protein
Medtr1g026310	acyl:CoA ligase
Medtr5g068770	lectin-like receptor kinase, putative
Medtr3g104750	WRKY family transcription factor
Medtr5g065010	flavonol synthase/flavanone 3-hydroxylase
Medtr8g018730	PPR containing plant-like protein
Medtr2g038040	core histone H2A/H2B/H3/H4
Medtr4g064570	zinc finger (C3HC4-type RING finger) family protein
Medtr3g070230	glycerol-3-phosphate acyltransferase
Medtr5g075640	root phototropism-like protein
Medtr7g099330	PPR containing plant-like protein
Medtr3g085180	squamosa promoter-binding-like protein
Medtr4g068220	transmembrane protein, putative
Medtr2g022460	eukaryotic aspartyl protease family protein
Medtr4g112025	glucan endo-1,3-beta-glucosidase-like protein
Medtr4g019580	peptide/nitrate transporter plant
Medtr1g044210	PIF1-like helicase
Medtr2g097620	zinc finger, C3HC4 type (RING finger) protein, putative
Medtr7g101190	PPR containing plant-like protein
Medtr8g032950	PPR containing plant-like protein
Medtr2g435490	adenine nucleotide alpha hydrolase-like domain kinase
Medtr0062s0020	#N/A
Medtr3g102980	C2H2-type zinc finger protein
Medtr1g022970	peroxidase family protein
Medtr5g063200	inactive TPR repeat thioredoxin TTL3-like protein
Medtr4g125015	ubiquinone biosynthesis protein COQ9
Medtr2g081580	calcium-binding EF-hand protein
Medtr1g106430	biotin/lipoate A/B protein ligase family protein
Medtr7g113660	PPR containing plant-like protein
Medtr2g078680	AP2 domain class transcription factor
Medtr2g039120	core histone H2A/H2B/H3/H4
Medtr4g015420	group 1 family glycosyltransferase
Medtr3g064350	glycerol-3-phosphate acyltransferase
Medtr4g113820	early nodulin 93
Medtr5g077510	Avr9/Cf-9 rapidly elicited protein
Medtr2g086920	late embryogenesis abundant protein
Medtr4g087810	ferrochelatase
Medtr2g023680	cytochrome P450 family monooxygenase
Medtr3g018780	annexin D8
Medtr6g090460	PPR containing plant-like protein
Medtr5g011040	3-hydroxy-3-methylglutaryl coenzyme A synthase
Medtr1g021642	cysteine-rich receptor-kinase-like protein
Medtr3g013500	sulfotransferase
Medtr5g089820	DUF4228 domain protein
Medtr4g115360	Lipid transfer protein
Medtr1g034300	extra-large GTP-binding protein
Medtr5g067370	serine-glyoxylate aminotransferase-like protein
Medtr1g073610	plant acid phosphatase
Medtr2g045280	HCP family protein with MYND-type zinc finger protein
Medtr3g111790	DUF620 family protein
Medtr5g024880	3-hydroxy-3-methylglutaryl-coenzyme A reductase-like protein
Medtr4g122740	plant invertase/pectin methylesterase inhibitor
Medtr3g110008	EF hand calcium-binding family protein
Medtr2g086920	late embryogenesis abundant protein
Medtr3g092640	membrane-related protein CP5, putative
Medtr6g029180	PPR containing plant-like protein
Medtr5g035980	transducin/WD40 repeat protein
Medtr4g088875	E3 ubiquitin-protein ligase RMA1H1-like protein
Medtr7g085850	PPR containing plant-like protein
Medtr4g023550	DUF1499 family protein
Medtr1g029540	zeatin O-glucosyltransferase-like protein
Medtr2g037830	core histone H2A/H2B/H3/H4
Medtr5g019350	PPR containing plant-like protein
Medtr1g040430	hypothetical protein
Medtr2g022710	glycoside hydrolase family 1 protein
Medtr3g090940	bidirectional sugar transporter
Medtr2g055470	cytochrome P450 family 709 protein
Medtr4g061610	hypothetical protein
Medtr6g078070	PPR containing plant-like protein
Medtr3g079420	linoleate 13S-lipoxygenase 2-1, related protein
Medtr4g081380	thioredoxin
Medtr5g012850	formyltetrahydrofolate deformylase
Medtr4g091550	PLAC8 family protein
Medtr3g097420	Defensin
Medtr2g081580	calcium-binding EF-hand protein
Medtr2g039910	core histone H2A/H2B/H3/H4
Medtr4g064570	zinc finger (C3HC4-type RING finger) family protein
Medtr4g093850	antigen receptor-like protein
Medtr4g126920	xyloglucan endotransglucosylase/hydrolase family protein
Medtr3g088845	2-oxoisovalerate dehydrogenase subunit alpha
Medtr7g010020	PPR containing plant-like protein
Medtr5g090070	serine-glyoxylate aminotransferase-like protein
Medtr2g102570	gibberellin 2-beta-dioxygenase
Medtr4g097920	basic helix loop helix (bHLH) DNA-binding family protein
Medtr2g097620	zinc finger, C3HC4 type (RING finger) protein, putative
Medtr4g129650	nodulin MtN21/EamA-like transporter family protein
Medtr4g066380	basic helix loop helix (bHLH) DNA-binding family protein
Medtr4g069680	dehydration-responsive RD22-like protein
Medtr7g069980	PPR containing plant-like protein
Medtr5g016830	filament-like plant protein
Medtr8g069775	PPR containing plant-like protein
Medtr3g096400	NAC transcription factor-like protein
Medtr3g111780	ovate transcriptional repressor
Medtr1g018640	calcium-binding EF hand-like protein
Medtr1g077660	aluminum activated malate transporter family protein
Medtr3g009050	LRR receptor-like kinase
Medtr2g034440	glucan endo-1,3-beta-glucosidase, basic protein
Medtr8g016230	PPR containing plant-like protein
Medtr4g044463	STIG1-like protein
Medtr6g078280	PPR containing plant-like protein
Medtr6g059730	PPR containing plant-like protein
Medtr1g074370	ethylene-responsive transcription factor 1B
Medtr8g107110	PPR containing plant-like protein
Medtr3g082700	high affinity inorganic phosphate transporter
Medtr3g070860	glycerol-3-phosphate acyltransferase
Medtr2g009480	leguminosin group485 secreted peptide
Medtr7g077340	PPR containing plant-like protein
Medtr8g078250	PPR containing plant-like protein
Medtr6g088425	PPR containing plant-like protein
Medtr4g072980	SAUR-like auxin-responsive family protein
Medtr7g090520	PPR containing plant-like protein
Medtr6g059755	PPR containing plant-like protein
Medtr1g492950	transmembrane protein, putative
Medtr4g124360	divergent CCT motif protein
Medtr3g102980	C2H2-type zinc finger protein
Medtr5g083030	ubiquitin-protein ligase, PUB17
Medtr4g052970	glycoside hydrolase family 17 protein
Medtr8g075920	PPR containing plant-like protein
Medtr5g090250	inhibitor of trypsin and hageman factor-like protein
Medtr8g102220	PPR containing plant-like protein
Medtr1g050325	transmembrane amino acid transporter family protein
Medtr5g018365	methyl esterase
Medtr4g017200	pyruvate decarboxylase
Medtr4g118570	inosine-uridine preferring nucleoside hydrolase
Medtr1g028970	glycolipid transfer protein (GLTP) family protein
Medtr2g042900	jasmonate zim-domain protein
Medtr2g049400	pectin lyase superfamily protein
Medtr8g024340	PPR containing plant-like protein
Medtr5g077510	Avr9/Cf-9 rapidly elicited protein
Medtr5g011980	Lipid transfer protein
Medtr3g104990	mechanosensitive ion channel family protein
Medtr8g089190	PPR containing plant-like protein
Medtr6g066190	PPR containing plant-like protein
Medtr7g100100	PPR containing plant-like protein
Medtr1g090960	legume lectin beta domain protein
Medtr7g085810	PPR containing plant-like protein
Medtr8g096320	PPR containing plant-like protein
Medtr1g115195	glutathione S-transferase
Medtr1g101550	ethylene-responsive transcription factor ERF026
Medtr4g126020	calmodulin-binding family protein
Medtr1g108640	DUF4228 domain protein
Medtr7g020980	PPR containing plant-like protein
Medtr6g488030	PPR containing plant-like protein
Medtr6g088475	PPR containing plant-like protein
Medtr5g015190	VQ motif protein
Medtr3g105210	hypothetical protein
Medtr2g103170	hypothetical protein
Medtr8g105190	PPR containing plant-like protein
Medtr2g079580	glycoside hydrolase family 1 protein
Medtr5g023170	rhodanese-related sulfurtransferase
Medtr7g093820	PPR containing plant-like protein
Medtr1g048610	ethylene response factor
Medtr7g081805	PPR containing plant-like protein
Medtr6g015995	PPR containing plant-like protein
Medtr5g017980	myb-like DNA-binding domain, shaqkyf class protein
Medtr4g011690	2-oxoglutarate-dependent dioxygenase
Medtr8g016030	PPR containing plant-like protein
Medtr2g011730	NAD(P)H dehydrogenase B2
Medtr5g017980	myb-like DNA-binding domain, shaqkyf class protein
Medtr1g026020	expansin-A1-like protein
Medtr3g065080	glycerol-3-phosphate acyltransferase
Medtr5g011980	Lipid transfer protein
Medtr4g069810	specific tissue protein
Medtr1g082290	histidine phosphotransfer protein
Medtr8g069330	PPR containing plant-like protein
Medtr5g026430	3-hydroxy-3-methylglutaryl-coenzyme A reductase-like protein
Medtr3g088565	1-aminocyclopropane-1-carboxylate oxidase
Medtr8g016070	PPR containing plant-like protein
Medtr7g069930	PPR containing plant-like protein
Medtr4g123553	S49 protease IV family peptidase
Medtr4g086620	calmodulin-binding protein
Medtr3g435370	histone deacetylase family protein
Medtr1g090960	legume lectin beta domain protein
Medtr7g114860	PPR containing plant-like protein
Medtr2g007960	auxin-induced 5NG4-like protein
Medtr5g084570	leguminosin group485 secreted peptide
Medtr1g087710	DUF761 domain protein
Medtr3g072610	glycerol-3-phosphate acyltransferase
Medtr8g104190	PPR containing plant-like protein
Medtr8g080570	PPR containing plant-like protein
Medtr2g435310	adenine nucleotide alpha hydrolase-like domain kinase
Medtr3g074930	glycerol-3-phosphate acyltransferase
Medtr1g017830	hypothetical protein
Medtr4g129650	nodulin MtN21/EamA-like transporter family protein
Medtr3g466180	histone deacetylase family protein
Medtr3g065080	glycerol-3-phosphate acyltransferase
Medtr8g103233	PPR containing plant-like protein
Medtr6g059410	PPR containing plant-like protein
Medtr8g020590	PPR containing plant-like protein
Medtr2g101370	major intrinsic protein (MIP) family transporter
Medtr4g132260	lactoylglutathione lyase-like protein
Medtr3g101260	plastocyanin-like domain protein
Medtr4g133110	hypothetical protein
Medtr4g033085	isoflavone-7-O-methyltransferase
Medtr5g086130	LysM receptor kinase K1B
Medtr4g094332	vacuolar iron transporter-like protein
Medtr3g083630	squalene/phytoene synthase
Medtr4g035905	plant invertase/pectin methylesterase inhibitor
Medtr3g074860	glycerol-3-phosphate acyltransferase
Medtr5g084570	leguminosin group485 secreted peptide
Medtr3g089070	thioredoxin M-type protein
Medtr8g014650	PPR containing plant-like protein
Medtr1g030600	auxin-induced 5NG4-like protein
Medtr6g084120	PPR containing plant-like protein
Medtr3g092890	2OG-Fe(II) oxygenase family oxidoreductase
Medtr7g100100	PPR containing plant-like protein
Medtr5g067370	serine-glyoxylate aminotransferase-like protein
Medtr2g030825	late embryogenesis abundant (LEA)-like protein
Medtr8g085560	PPR containing plant-like protein
Medtr1g108640	DUF4228 domain protein
Medtr3g116270	BURP domain protein
Medtr4g076255	glucan endo-1,3-beta-glucosidase
Medtr4g095430	phototropic-responsive NPH3 family protein
Medtr1g087710	DUF761 domain protein
Medtr1g074950	sieve element occlusion protein
Medtr6g065460	PPR containing plant-like protein
Medtr3g081130	seed linoleate 9S-lipoxygenase
Medtr4g131180	NADP-dependent glyceraldehyde-3-phosphate dehydrogenase
Medtr4g088760	plant/F8B4-180 protein
Medtr4g098910	copper amine oxidase family protein
Medtr7g085120	PPR containing plant-like protein
Medtr8g014640	PPR containing plant-like protein
Medtr1g012710	protease inhibitor/seed storage/LTP family protein
Medtr3g102370	isoaspartyl peptidase/L-asparaginase
Medtr6g037220	PPR containing plant-like protein

## Sheet: miR156OE-RNAi12-24
Deciphering the role of SPL12 and AGL6 from a genetic module that functions in nodulation and root regeneration in Medicago sativa
Journal: Plant Molecular Biology
Vida Nasrollahi 1,2. Ze-Chun Yuan 1. Qing Shi Mimmie Lu1. Tim McDowell 1. Susanne E. Kohalmi2. Abdelali Hannoufa1,2,*
1 Agriculture and Agri-Food Canada, 1391 Sandford Street, London, Ontario, N5V 4T3, Canada
2 Department of Biology, University of Western Ontario, 1151 Richmond Street, London, Ontario, N6A 3K7, Canada
*Author for correspondence: Email: Abdelali.Hannoufa@agr.gc.ca
Table S5.A Overlapped DEGs between miR156OE and RNAi12-24 samples:
Medtr3g087730	sulfate/bicarbonate/oxalate exchanger and transporter sat-1
Medtr1g069825	G1-like protein
Medtr1g049330	leghemoglobin Lb120-1
Medtr6g038390	PPR containing plant-like protein
Medtr3g078623	formin-like 2 domain protein
Medtr7g103390	PPR containing plant-like protein
Medtr2g087830	hypothetical protein
Medtr1g051120	hypothetical protein
Medtr2g438260	adenine nucleotide alpha hydrolase-like domain kinase
Medtr1g101500	MATE efflux family protein
Medtr7g089640	PPR containing plant-like protein
Medtr2g064310	PLATZ transcription factor family protein
Medtr3g021430	caffeic acid O-methyltransferase
Medtr1g097220	cytochrome P450 family 78 protein
Medtr5g059820	nitrate reductase [NADH]-like protein
Medtr4g059730	glutathione S-transferase, amino-terminal domain protein
Medtr7g011090	PPR containing plant-like protein
Medtr0056s0160	flavonol synthase/flavanone 3-hydroxylase
Medtr2g006870	potassium outward rectifying channel protein
Medtr8g014930	PPR containing plant-like protein
Medtr8g445170	PPR containing plant-like protein
Medtr8g103233	PPR containing plant-like protein
Medtr8g036075	PPR containing plant-like protein
Medtr4g088350	triose phosphate/phosphate translocator
Medtr5g074500	wound-induced-like protein
Medtr3g114120	GDSL-like lipase/acylhydrolase
Medtr1g075180	sieve element occlusion protein
Medtr1g092690	myotubularin-like phosphatase II-like protein
Medtr4g073920	1-phosphatidylinositol phosphodiesterase-like protein
Medtr1g090820	leghemoglobin Lb120-1
Medtr3g062540	glycerol-3-phosphate acyltransferase
Medtr4g011970	sulfate/bicarbonate/oxalate exchanger and transporter sat-1
Medtr1g104780	sugar porter (SP) family MFS transporter
Medtr5g055000	peptide/nitrate transporter
Medtr1g084050	nicotianamine synthase-like protein
Medtr3g082770	nudix family hydrolase
Medtr1g041815	peptide transporter 1
Medtr4g051330	response regulator, putative
Medtr1g062710	nodulin/glutamate-ammonia ligase-like protein
Medtr3g077410	NAD(P)-binding rossmann-fold protein
Medtr8g106680	PPR containing plant-like protein
Medtr1g115790	hypothetical protein
Medtr1g009760	plasma membrane H+-ATPase
Medtr3g099020	ADP-ribosylation factor GTPase-activating protein AGD10
Medtr3g078250	LRR receptor-like kinase
Medtr1g069235	photosystem I reaction center subunit IV A
Medtr5g025270	carotenoid cleavage dioxygenase 4a-6
Medtr4g113070	drug resistance transporter-like ABC domain protein
Medtr7g084000	PPR containing plant-like protein
Medtr3g111790	DUF620 family protein
Medtr0275s0010	glucose-6-phosphate 1-dehydrogenase
Medtr3g465470	histone deacetylase family protein
Medtr1g060990	trihelix transcription factor
Medtr7g108200	PPR containing plant-like protein
Medtr3g095560	RING-H2 zinc finger protein
Medtr4g108690	GDSL-like lipase/acylhydrolase
Medtr1g026160	ACT-like tyrosine kinase family protein
Medtr4g119830	protein phosphatase 2C-like protein
Medtr1g088910	glutaredoxin-C1 protein
Medtr7g079310	PPR containing plant-like protein
Medtr1g029150	stearoyl-acyl-carrier desaturase
Medtr3g102450	receptor-like kinase
Medtr7g009780	PPR containing plant-like protein
Medtr4g008860	ethylene response factor
Medtr0590s0010	glucose-6-phosphate 1-dehydrogenase
Medtr5g075320	expansin A10
Medtr7g018090	PPR containing plant-like protein
Medtr7g009960	PPR containing plant-like protein
Medtr3g075390	glycerol-3-phosphate acyltransferase
Medtr6g011310	plasma membrane H+-ATPase
Medtr1g083950	universal stress family protein
Medtr6g018270	PPR containing plant-like protein
Medtr5g016320	indole-3-acetic acid-amido synthetase
Medtr3g088630	histone-lysine N-methyltransferase ASHH2, putative
Medtr8g030620	PPR containing plant-like protein
Medtr6g069600	PPR containing plant-like protein
Medtr7g090970	PPR containing plant-like protein
Medtr3g097010	CBS/octicosapeptide/phox/Bemp1 (PB1) domain protein
Medtr8g078480	PPR containing plant-like protein
Medtr8g030590	PPR containing plant-like protein
Medtr3g435540	histone deacetylase family protein
Medtr4g415290	F-box/ankyrin repeat SKIP35-like protein
Medtr1g034360	long-chain fatty acyl CoA ligase
Medtr1g085680	cytochrome P450 family 709 protein
Medtr5g006940	Lipid transfer protein
Medtr7g090410	PPR containing plant-like protein
Medtr4g075110	cytochrome P450 family protein
Medtr1034s0010	glucose-6-phosphate 1-dehydrogenase
Medtr2g084585	GDSL-like lipase/acylhydrolase
Medtr1g048990	superoxide dismutase
Medtr4g044110	hypothetical protein
Medtr8g031070	PPR containing plant-like protein
Medtr7g112360	PPR containing plant-like protein
Medtr8g067590	PPR containing plant-like protein
Medtr8g103030	PPR containing plant-like protein
Medtr2g005130	peptide/nitrate transporter
Medtr4g132400	C4-dicarboxylate transporter/malic acid protein
Medtr4g117390	endo-1,3-1,4-beta-D-glucanase-like protein
Medtr3g074070	glycerol-3-phosphate acyltransferase
Medtr1g090450	zinc finger, C3HC4 type (RING finger) protein
Medtr4g064530	laccase/diphenol oxidase family protein
Medtr3g104400	ZIP zinc/iron transport family protein
Medtr7g022470	PPR containing plant-like protein
Medtr8g045300	PPR containing plant-like protein
Medtr4g065113	extensin-like region protein
Medtr6g055030	PPR containing plant-like protein
Medtr5g031000	MADS-box transcription factor
Medtr7g118170	PPR containing plant-like protein
Medtr7g065150	PPR containing plant-like protein
Medtr5g065860	chaperone DnaJ domain protein
Medtr4g099430	inhibitor of apoptosis-promoting Bax1 protein
Medtr2g101370	major intrinsic protein (MIP) family transporter
Medtr1g052640	hypothetical protein
Medtr1g011640	drug resistance transporter-like ABC domain protein
Medtr1g093850	CHUP1-like protein
Medtr7g076030	PPR containing plant-like protein
Medtr2g046150	HCP family protein with MYND-type zinc finger protein
Medtr3g104810	substrate carrier family protein
Medtr8g107250	PPR containing plant-like protein
Medtr1g106420	biotin/lipoate A/B protein ligase family protein
Medtr8g012590	PPR containing plant-like protein
Medtr4g116273	hypothetical protein
Medtr8g041390	PPR containing plant-like protein
Medtr4g094605	light-harvesting complex I chlorophyll A/B-binding protein
Medtr1g112050	2Fe-2S ferredoxin superfamily protein
Medtr7g009730	PPR containing plant-like protein
Medtr5g075640	root phototropism-like protein
Medtr4g097440	bZIP transcription factor
Medtr3g092780	PRR response regulator
Medtr4g104140	26S proteasome non-ATPase regulatory subunit 6
Medtr2g069320	translation elongation factor EF-2 subunit
Medtr5g042440	LysM-domain receptor-like kinase
Medtr2g070870	plant gibberellin 2-oxidase
Medtr3g074610	glycerol-3-phosphate acyltransferase
Medtr2g023070	senescence regulator
Medtr5g016750	ethylene response factor
Medtr3g437870	histone deacetylase family protein
Medtr2g062220	PLATZ transcription factor family protein
Medtr8g022300	PPR containing plant-like protein
Medtr8g105590	PPR containing plant-like protein
Medtr6g071455	PPR containing plant-like protein
Medtr1g105480	thiazole biosynthetic enzyme
Medtr2g055250	F-box protein
Medtr4g107630	integral membrane HPP family protein
Medtr7g034345	PPR containing plant-like protein
Medtr8g023060	PPR containing plant-like protein
Medtr7g107040	PPR containing plant-like protein
Medtr4g080100	phospholipase A1
Medtr1g076500	DUF506 family protein
Medtr3g108240	CHY and CTCHY and RING-type zinc finger protein
Medtr4g120760	pathogenesis-related protein bet V I family protein
Medtr7g100050	PPR containing plant-like protein
Medtr2g014240	auxin-repressed/dormancy-associated protein
Medtr1g073740	cellulose synthase-like protein D3
Medtr1g102190	Pti1-like kinase
Medtr2g030130	class III homeodomain leucine zipper protein
Medtr6g027920	PPR containing plant-like protein
Medtr3g084410	selenium-binding-like protein
Medtr4g068340	transmembrane protein, putative
Medtr4g104880	ubiquitin-associated/TS-N domain protein, putative
Medtr8g090330	PPR containing plant-like protein
Medtr3g083370	1-aminocyclopropane-1-carboxylate oxidase
Medtr1g104590	copper amine oxidase, enzyme domain protein
Medtr4g114870	plastocyanin-like domain protein
Medtr7g115220	PPR containing plant-like protein
Medtr7g080450	PPR containing plant-like protein
Medtr4g077590	hypothetical protein
Medtr7g071120	PPR containing plant-like protein
Medtr5g464490	UTP-glucose-1-phosphate uridylyltransferase
Medtr1g066530	albumin-2 protein
Medtr5g053920	AP2/ERF and B3 domain transcription factor
Medtr7g080180	PPR containing plant-like protein
Medtr8g072260	PPR containing plant-like protein
Medtr4g125940	peroxidase family protein
Medtr7g095430	PPR containing plant-like protein
Medtr3g464330	histone deacetylase family protein
Medtr5g015880	lateral organ boundaries (LOB) domain protein
Medtr2g022430	xyloglucanase-specific endoglucanase inhibitor protein
Medtr5g017260	triacylglycerol lipase-like protein
Medtr6g027540	PPR containing plant-like protein
Medtr1g021070	DUF1645 family protein
Medtr6g040290	PPR containing plant-like protein
Medtr3g085890	NADH-ubiquinone reductase complex 1 MLRQ subunit
Medtr4g018880	PAR1 protein
Medtr1g052885	calcium-binding EF-hand protein
Medtr5g038460	plant/T7N9-9 protein
Medtr2g035190	ABA-responsive protein
Medtr5g082750	leucoanthocyanidin dioxygenase-like protein
Medtr3g086540	MAPK phosphatase
Medtr8g014530	PPR containing plant-like protein
Medtr1g090370	transcription factor bZIP protein, putative
Medtr5g010635	pathogenesis-related thaumatin family protein
Medtr8g091390	PPR containing plant-like protein
Medtr7g061720	PPR containing plant-like protein
Medtr7g082570	PPR containing plant-like protein
Medtr7g116850	PPR containing plant-like protein
Medtr8g061360	PPR containing plant-like protein
Medtr7g092730	PPR containing plant-like protein
Medtr5g090940	disease resistance protein (TIR-NBS-LRR class)
Medtr1g086990	calcium-dependent phosphotriesterase superfamily protein
Medtr1g102230	alpha-L-fucosidase-like protein
Medtr4g485630	F-box/ankyrin repeat SKIP35-like protein
Medtr4g071520	squalene synthase
Medtr3g070800	glycerol-3-phosphate acyltransferase
Medtr7g092580	PPR containing plant-like protein
Medtr3g114750	syringolide-induced protein 14-1-1
Medtr4g119410	2OG-Fe(II) oxygenase family oxidoreductase
Medtr8g090205	PPR containing plant-like protein
Medtr5g041940	NAC transcription factor-like protein
Medtr5g041700	expansin A10
Medtr1g112230	mevalonate diphosphate decarboxylase
Medtr5g098310	peroxisomal acetoacetyl-coenzyme A thiolase
Medtr1g097935	hypothetical protein
Medtr3g093830	WRKY family transcription factor
Medtr8g104870	PPR containing plant-like protein
Medtr1g048610	ethylene response factor
Medtr7g103990	PPR containing plant-like protein
Medtr3g091190	phosphomevalonate kinase
Medtr5g013230	glycerolipase A1
Medtr1g018420	C2H2-type zinc finger protein
Medtr7g085850	PPR containing plant-like protein
Medtr4g132765	non-heme dioxygenase in morphine synthesis amino-terminal protein
Medtr5g024020	seed linoleate 9S-lipoxygenase
Medtr6g053550	PPR containing plant-like protein
Medtr2g039910	core histone H2A/H2B/H3/H4
Medtr6g043460	PPR containing plant-like protein
Medtr2g027300	geranylgeranyl pyrophosphate synthase
Medtr3g110330	NADP-dependent malic enzyme-like protein
Medtr7g080060	PPR containing plant-like protein
Medtr2g062920	PLATZ transcription factor family protein
Medtr8g100135	PPR containing plant-like protein
Medtr2g084875	arogenate/prephenate dehydratase
Medtr5g053950	allene oxide cyclase
Medtr5g013470	NADP-specific glutamate dehydrogenase
Medtr3g095040	WRKY family transcription factor
Medtr5g038380	peptide/nitrate transporter plant
Medtr7g085220	PPR containing plant-like protein
Medtr1g026310	acyl:CoA ligase
Medtr5g065010	flavonol synthase/flavanone 3-hydroxylase
Medtr2g038040	core histone H2A/H2B/H3/H4
Medtr4g064570	zinc finger (C3HC4-type RING finger) family protein
Medtr3g070230	glycerol-3-phosphate acyltransferase
Medtr3g085180	squamosa promoter-binding-like protein
Medtr4g019580	peptide/nitrate transporter plant
Medtr2g097620	zinc finger, C3HC4 type (RING finger) protein, putative
Medtr8g032950	PPR containing plant-like protein
Medtr2g435490	adenine nucleotide alpha hydrolase-like domain kinase
Medtr0062s0020	glycoside hydrolase family 18 protein
Medtr2g081580	calcium-binding EF-hand protein
Medtr7g113660	PPR containing plant-like protein
Medtr2g023680	cytochrome P450 family monooxygenase
Medtr5g011040	3-hydroxy-3-methylglutaryl coenzyme A synthase
Medtr3g013500	sulfotransferase
Medtr5g089820	DUF4228 domain protein
Medtr1g034300	extra-large GTP-binding protein
Medtr5g024880	3-hydroxy-3-methylglutaryl-coenzyme A reductase-like protein
Medtr2g086920	late embryogenesis abundant protein
Medtr3g092640	membrane-related protein CP5, putative
Medtr4g023550	DUF1499 family protein
Medtr1g029540	zeatin O-glucosyltransferase-like protein
Medtr2g037830	core histone H2A/H2B/H3/H4
Medtr5g019350	PPR containing plant-like protein
Medtr2g055470	cytochrome P450 family 709 protein
Medtr3g088845	2-oxoisovalerate dehydrogenase subunit alpha
Medtr5g090070	serine-glyoxylate aminotransferase-like protein
Medtr4g129650	nodulin MtN21/EamA-like transporter family protein
Medtr4g069680	dehydration-responsive RD22-like protein
Medtr8g069775	PPR containing plant-like protein
Medtr1g077660	aluminum activated malate transporter family protein
Medtr3g009050	LRR receptor-like kinase
Medtr5g084850	transferase family protein
Medtr6g078280	PPR containing plant-like protein
Medtr6g059730	PPR containing plant-like protein
Medtr8g107110	PPR containing plant-like protein
Medtr3g082700	high affinity inorganic phosphate transporter
Medtr3g070860	glycerol-3-phosphate acyltransferase
Medtr7g077340	PPR containing plant-like protein
Medtr6g064960	PPR containing plant-like protein
Medtr6g059755	PPR containing plant-like protein
Medtr4g124360	divergent CCT motif protein
Medtr3g102980	C2H2-type zinc finger protein
Medtr5g090250	inhibitor of trypsin and hageman factor-like protein
Medtr0011s0020	cellulose synthase-like protein
Medtr2g042900	jasmonate zim-domain protein
Medtr8g024340	PPR containing plant-like protein
Medtr5g077510	Avr9/Cf-9 rapidly elicited protein
Medtr5g011980	Lipid transfer protein
Medtr8g089190	PPR containing plant-like protein
Medtr6g066190	PPR containing plant-like protein
Medtr1g090960	legume lectin beta domain protein
Medtr4g126020	calmodulin-binding family protein
Medtr6g088475	PPR containing plant-like protein
Medtr5g015190	VQ motif protein
Medtr8g105190	PPR containing plant-like protein
Medtr2g079580	glycoside hydrolase family 1 protein
Medtr5g023170	rhodanese-related sulfurtransferase
Medtr8g016030	PPR containing plant-like protein
Medtr2g011730	NAD(P)H dehydrogenase B2
Medtr5g017980	myb-like DNA-binding domain, shaqkyf class protein
Medtr4g069810	specific tissue protein
Medtr5g026430	3-hydroxy-3-methylglutaryl-coenzyme A reductase-like protein
Medtr8g016070	PPR containing plant-like protein
Medtr4g123553	S49 protease IV family peptidase
Medtr4g086620	calmodulin-binding protein
Medtr1g090960	legume lectin beta domain protein
Medtr1g087710	DUF761 domain protein
Medtr0118s0070	expansin-like protein B1
Medtr2g435310	adenine nucleotide alpha hydrolase-like domain kinase
Medtr1g017830	hypothetical protein
Medtr3g466180	histone deacetylase family protein
Medtr3g065080	glycerol-3-phosphate acyltransferase
Medtr0001s0660	zinc-binding alcohol dehydrogenase family protein
Medtr3g101260	plastocyanin-like domain protein
Medtr4g033085	isoflavone-7-O-methyltransferase
Medtr4g094332	vacuolar iron transporter-like protein
Medtr4g035905	plant invertase/pectin methylesterase inhibitor
Medtr5g084570	leguminosin group485 secreted peptide
Medtr3g089070	thioredoxin M-type protein
Medtr8g014650	PPR containing plant-like protein
Medtr1g030600	auxin-induced 5NG4-like protein
Medtr3g092890	2OG-Fe(II) oxygenase family oxidoreductase
Medtr7g100100	PPR containing plant-like protein
Medtr5g067370	serine-glyoxylate aminotransferase-like protein
Medtr1g108640	DUF4228 domain protein
Medtr4g076255	glucan endo-1,3-beta-glucosidase
Medtr1g074950	sieve element occlusion protein
Medtr6g065460	PPR containing plant-like protein
Medtr3g081130	seed linoleate 9S-lipoxygenase
Medtr4g131180	NADP-dependent glyceraldehyde-3-phosphate dehydrogenase
Medtr4g098910	copper amine oxidase family protein
Medtr8g014640	PPR containing plant-like protein
Medtr3g102370	isoaspartyl peptidase/L-asparaginase
Medtr6g037220	PPR containing plant-like protein
Medtr0583s0010	ABA/WDS induced protein

## Sheet: miR156OE-RNAi12-29
Deciphering the role of SPL12 and AGL6 from a genetic module that functions in nodulation and root regeneration in Medicago sativa
Journal: Plant Molecular Biology
Vida Nasrollahi 1,2. Ze-Chun Yuan 1. Qing Shi Mimmie Lu1. Tim McDowell 1. Susanne E. Kohalmi2. Abdelali Hannoufa1,2,*
1 Agriculture and Agri-Food Canada, 1391 Sandford Street, London, Ontario, N5V 4T3, Canada
2 Department of Biology, University of Western Ontario, 1151 Richmond Street, London, Ontario, N6A 3K7, Canada
*Author for correspondence: Email: Abdelali.Hannoufa@agr.gc.ca
Table S5.B Overlapped DEGs between miR156OE and RNAi12-29 samples:
Medtr7g111850	PPR containing plant-like protein
Medtr1g074950	sieve element occlusion protein
Medtr2g095040	hypothetical protein
Medtr0118s0070	expansin-like protein B1
Medtr4g078535	LRR/extensin
Medtr5g035180	nucleobase-ascorbate transporter-like protein
Medtr6g038390	PPR containing plant-like protein
Medtr5g046410	germin family protein
Medtr2g019160	transmembrane protein, putative
Medtr4g018860	PAR1 protein
Medtr3g072320	glycerol-3-phosphate acyltransferase
Medtr8g099245	PPR containing plant-like protein
Medtr1g075180	sieve element occlusion protein
Medtr4g018850	PAR1 protein
Medtr7g089640	PPR containing plant-like protein
Medtr5g031170	rhamnogalacturonate lyase B-like protein
Medtr5g083770	transmembrane amino acid transporter family protein
Medtr5g046430	germin family protein
Medtr1g019410	cytochrome P450 family ABA 8'-hydroxylase
Medtr1g038680	cationic peroxidase
Medtr8g445170	PPR containing plant-like protein
Medtr4g019225	GDP-fucose O-fucosyltransferase-like protein
Medtr2g019250	germin family protein
Medtr3g021430	caffeic acid O-methyltransferase
Medtr4g019580	peptide/nitrate transporter plant
Medtr7g096880	PPR containing plant-like protein
Medtr4g017050	germin family protein
Medtr7g095120	PPR containing plant-like protein
Medtr4g131180	NADP-dependent glyceraldehyde-3-phosphate dehydrogenase
Medtr7g104460	PPR containing plant-like protein
Medtr2g095060	Ripening related protein family
Medtr4g105250	raffinose synthase or seed inhibition protein
Medtr2g005130	peptide/nitrate transporter
Medtr4g081950	nucleolar GTP-binding-like protein
Medtr1g092690	myotubularin-like phosphatase II-like protein
Medtr2g065550	PLATZ transcription factor family protein
Medtr2g462000	adenine nucleotide alpha hydrolase-like domain kinase
Medtr3g088630	histone-lysine N-methyltransferase ASHH2, putative
Medtr7g405710	PPR containing plant-like protein
Medtr2g072910	2OG-Fe(II) oxygenase family oxidoreductase
Medtr2g010580	CAP, cysteine-rich secretory protein, antigen 5
Medtr1g026910	sulfite exporter TauE/SafE family protein
Medtr1g111280	carboxylesterase, putative
Medtr4g017030	germin family protein
Medtr4g088810	linoleate 13S-lipoxygenase 2-1, related protein
Medtr6g048440	PPR containing plant-like protein
Medtr3g081130	seed linoleate 9S-lipoxygenase
Medtr4g123950	group 3 LEA protein
Medtr5g065010	flavonol synthase/flavanone 3-hydroxylase
Medtr3g075320	glycerol-3-phosphate acyltransferase
Medtr8g091310	PPR containing plant-like protein
Medtr8g045300	PPR containing plant-like protein
Medtr1g035360	peptidyl-prolyl cis-trans isomerase
Medtr7g058930	PPR containing plant-like protein
Medtr5g042910	DUF1336 family protein
Medtr1g017700	phytosulfokine precursor protein
Medtr1g018200	TPR 7B-like protein
Medtr1g111240	cytochrome P450 family cinnamate 4-hydroxylase
Medtr3g110660	transmembrane amino acid transporter family protein
Medtr8g100075	PPR containing plant-like protein
Medtr8g086600	PPR containing plant-like protein
Medtr7g113410	PPR containing plant-like protein
Medtr0056s0160	flavonol synthase/flavanone 3-hydroxylase
Medtr3g058570	glycerol-3-phosphate acyltransferase
Medtr4g134490	UDP-glucose 4-epimerase
Medtr3g108190	sulfate transporter-like protein
Medtr6g065460	PPR containing plant-like protein
Medtr6g004880	raffinose synthase or seed inhibition protein
Medtr7g113830	PPR containing plant-like protein
Medtr1g115270	anaphase-promoting complex subunit 11 RING-H2 finger protein
Medtr4g098910	copper amine oxidase family protein
Medtr2g088980	cysteine-rich RLK (receptor-like kinase) protein
Medtr1g029190	auxin efflux carrier family transporter
Medtr4g053380	hypothetical protein
Medtr3g085210	lipid transfer protein
Medtr5g009460	myb transcription factor
Medtr4g083680	synaptobrevin-like protein
Medtr4g124855	plant invertase/pectin methylesterase inhibitor
Medtr1g075480	TPR 7B-like protein
Medtr4g094340	auxin-induced 5NG4-like protein
Medtr2g079580	glycoside hydrolase family 1 protein
Medtr8g028160	PPR containing plant-like protein
Medtr1g053705	hypothetical protein
Medtr4g104320	pectate lyase family protein
Medtr5g033720	homeobox knotted-like protein
Medtr6g023770	PPR containing plant-like protein
Medtr8g023510	PPR containing plant-like protein
Medtr8g069775	PPR containing plant-like protein
Medtr8g016030	PPR containing plant-like protein
Medtr3g465470	histone deacetylase family protein
Medtr4g036150	calmodulin-binding protein, putative
Medtr7g062150	PPR containing plant-like protein
Medtr8g014650	PPR containing plant-like protein
Medtr8g014640	PPR containing plant-like protein
Medtr3g116440	specific tissue protein
Medtr1g011640	drug resistance transporter-like ABC domain protein
Medtr1g054035	microsomal omega-3 fatty acid desaturase
Medtr5g041700	expansin A10
Medtr2g070460	9-cis-epoxycarotenoid dioxygenase
Medtr8g086350	PPR containing plant-like protein
Medtr3g076550	glycerol-3-phosphate acyltransferase
Medtr5g065130	cysteine-rich receptor-kinase-like protein
Medtr4g038440	cation/H+ exchanger 3
Medtr4g036990	transmembrane protein, putative
Medtr5g040430	glutathione S-transferase, amino-terminal domain protein
Medtr7g009780	PPR containing plant-like protein
Medtr4g123040	myb transcription factor
Medtr7g058640	PPR containing plant-like protein
Medtr2g033550	desiccation PCC13-like protein
Medtr4g120760	pathogenesis-related protein bet V I family protein
Medtr8g063270	PPR containing plant-like protein
Medtr6g013210	40S ribosomal protein S28-1
Medtr8g028435	PPR containing plant-like protein
Medtr3g467130	histone deacetylase family protein
Medtr7g052020	PPR containing plant-like protein
Medtr3g099020	ADP-ribosylation factor GTPase-activating protein AGD10
Medtr1g093990	hypothetical protein
Medtr4g108690	GDSL-like lipase/acylhydrolase
Medtr4g079160	orcinol O-methyltransferase
Medtr8g030590	PPR containing plant-like protein
Medtr1g101500	MATE efflux family protein
Medtr3g073180	glycerol-3-phosphate acyltransferase
Medtr4g065113	extensin-like region protein
Medtr1g071730	Lipid transfer protein
Medtr6g007770	pathogen-inducible alpha-dioxygenase
Medtr4g094090	hypothetical protein
Medtr8g075420	PPR containing plant-like protein
Medtr3g073780	glycerol-3-phosphate acyltransferase
Medtr3g113660	SAUR-like auxin-responsive family protein
Medtr3g063310	glycerol-3-phosphate acyltransferase
Medtr3g049330	glycerol-3-phosphate acyltransferase
Medtr4g128750	CAP, cysteine-rich secretory protein, antigen 5
Medtr5g061860	sulfate/bicarbonate/oxalate exchanger and transporter sat-1
Medtr7g114340	PPR containing plant-like protein
Medtr1g081850	hypothetical protein
Medtr3g093400	response to low sulfur protein, putative
Medtr2g082590	thioredoxin
Medtr4g065113	extensin-like region protein
Medtr7g067380	PPR containing plant-like protein
Medtr1g018750	carbohydrate esterase plant-like protein
Medtr3g114530	nucleoredoxin, putative
Medtr3g111650	hypothetical protein
Medtr7g417750	PPR containing plant-like protein
Medtr5g081960	HXXXD-type acyl-transferase family protein
Medtr1g052640	hypothetical protein
Medtr4g011790	fatty acyl-CoA synthetase family protein
Medtr7g100320	PPR containing plant-like protein
Medtr1g022420	ornithine carbamoyltransferase
Medtr4g068457	hypothetical protein
Medtr5g043660	nodulin-like protein, putative
Medtr1g054935	white-brown-complex ABC transporter family protein
Medtr1g086390	polygalacturonase/glycoside hydrolase family protein
Medtr7g117415	PPR containing plant-like protein
Medtr8g036105	PPR containing plant-like protein
Medtr4g063975	expansin A10
Medtr2g068760	LOB domain protein
Medtr7g079080	PPR containing plant-like protein
Medtr8g018420	PPR containing plant-like protein
Medtr7g011060	PPR containing plant-like protein
Medtr5g078210	GDSL-like lipase/acylhydrolase
Medtr8g010320	PPR containing plant-like protein
Medtr4g107270	hypothetical protein
Medtr3g024250	epoxide hydrolase
Medtr1g075153	hypothetical protein
Medtr3g092490	RNA-binding (RRM/RBD/RNP motif) family protein
Medtr0062s0020	glycoside hydrolase family 18 protein
Medtr5g007640	4-coumarate:CoA ligase-like protein
Medtr2g014400	transmembrane protein, putative
Medtr6g088475	PPR containing plant-like protein
Medtr6g088670	PPR containing plant-like protein
Medtr2g084855	phytosulfokine precursor protein
Medtr2g086070	gland-specific fatty acyl-CoA reductase
Medtr4g086510	CXE carboxylesterase
Medtr3g111610	GNS1/SUR4 membrane family protein
Medtr8g064200	PPR containing plant-like protein
Medtr3g114840	phospholipase D alpha 1
Medtr4g119410	2OG-Fe(II) oxygenase family oxidoreductase
Medtr4g087090	senescence-associated nodulin
Medtr3g092435	transmembrane protein, putative
Medtr1g105710	cysteine-rich receptor-kinase-like protein
Medtr4g129200	alpha-rhamnosidase-like protein
Medtr2g104940	major intrinsic protein (MIP) family transporter
Medtr2g016110	DUF640 family protein
Medtr6g065400	PPR containing plant-like protein
Medtr1g077930	alpha/beta-hydrolase superfamily protein
Medtr5g016320	indole-3-acetic acid-amido synthetase
Medtr2g062600	PLATZ transcription factor family protein
Medtr3g109280	plant/F12B17-70 protein
Medtr7g072630	PPR containing plant-like protein
Medtr4g079140	seven transmembrane MLO family protein
Medtr0693s0050	Myb/SANT-like DNA-binding domain protein
Medtr5g014240	cytochrome P450 family ent-kaurenoic acid oxidase
Medtr3g436390	histone deacetylase family protein
Medtr4g114710	equilibrative nucleoside transporter 6
Medtr7g117475	PPR containing plant-like protein
Medtr5g022770	anaphase-promoting complex subunit 11 RING-H2 finger protein
Medtr8g030880	PPR containing plant-like protein
Medtr7g058790	PPR containing plant-like protein
Medtr2g078350	calcium-binding EF-hand protein
Medtr7g090970	PPR containing plant-like protein
Medtr4g057470	DUF1635 family protein
Medtr3g091680	ATP-dependent Clp protease regulatory subunit ClpX
Medtr0190s0020	HXXXD-type acyl-transferase family protein
Medtr1g103090	LRR/extensin 2
Medtr3g073470	glycerol-3-phosphate acyltransferase
Medtr3g083620	flavonoid O-methyltransferase-like protein
Medtr7g445390	PPR containing plant-like protein
Medtr5g010020	myb transcription factor
Medtr0083s0100	stress up-regulated Nod 19 protein
Medtr2g040000	core histone H2A/H2B/H3/H4
Medtr5g082750	leucoanthocyanidin dioxygenase-like protein
Medtr3g112120	cytochrome P450 family protein
Medtr8g030620	PPR containing plant-like protein
Medtr3g101400	patatin-like phospholipase
Medtr4g415290	F-box/ankyrin repeat SKIP35-like protein
Medtr5g017260	triacylglycerol lipase-like protein
Medtr5g059820	nitrate reductase [NADH]-like protein
Medtr3g102450	receptor-like kinase
Medtr8g092190	PPR containing plant-like protein
Medtr4g128540	xyloglucan endotransglucosylase/hydrolase family protein
Medtr1g085680	cytochrome P450 family 709 protein
Medtr0122s0020	expansin-like protein B1
Medtr3g099010	ADP-ribosylation factor GTPase-activating protein AGD10
Medtr7g023560	PPR containing plant-like protein
Medtr8g089110	PPR containing plant-like protein
Medtr8g096910	PPR containing plant-like protein
Medtr1g053900	DUF761 domain protein
Medtr7g117695	PPR containing plant-like protein
Medtr3g077430	carboxyl-terminal peptidase
Medtr8g098945	PPR containing plant-like protein
Medtr3g074070	glycerol-3-phosphate acyltransferase
Medtr4g123810	S-adenosylmethionine synthase-like protein
Medtr8g073260	PPR containing plant-like protein
Medtr1g075260	P-loop nucleoside triphosphate hydrolase superfamily protein
Medtr1g060550	cytochrome P450 family 94 protein
Medtr1g070470	transmembrane amino acid transporter family protein
Medtr7g100335	PPR containing plant-like protein
Medtr1g026310	acyl:CoA ligase
Medtr7g009960	PPR containing plant-like protein
Medtr4g117390	endo-1,3-1,4-beta-D-glucanase-like protein
Medtr2g017950	hypothetical protein
Medtr4g009340	helix loop helix DNA-binding domain protein
Medtr8g079472	PPR containing plant-like protein
Medtr2g020860	endonuclease/exonuclease/phosphatase family protein
Medtr3g013500	sulfotransferase
Medtr5g020890	mannan endo-1,4-beta-mannosidase-like protein
Medtr1g093140	sugar transporter
Medtr5g006560	Serine/Threonine kinase family protein
Medtr6g015950	PPR containing plant-like protein
Medtr2g079990	NAC transcription factor-like protein
Medtr7g019160	PPR containing plant-like protein
Medtr3g075380	glycerol-3-phosphate acyltransferase
Medtr7g104680	PPR containing plant-like protein
Medtr1g095850	lateral organ boundaries (LOB) domain protein
Medtr2g435310	adenine nucleotide alpha hydrolase-like domain kinase
Medtr4g057865	hypothetical protein
Medtr0121s0060	stress responsive A/B barrel domain protein
Medtr3g082440	endo-1,4-beta-glucanase
Medtr1g075170	hypothetical protein
Medtr5g011840	LRR receptor-like kinase
Medtr8g104890	PPR containing plant-like protein
Medtr7g031470	PPR containing plant-like protein
Medtr6g027920	PPR containing plant-like protein
Medtr4g011970	sulfate/bicarbonate/oxalate exchanger and transporter sat-1
Medtr4g123553	S49 protease IV family peptidase
Medtr6g078330	PPR containing plant-like protein
Medtr7g009820	PPR containing plant-like protein
Medtr7g114410	PPR containing plant-like protein
Medtr7g117350	PPR containing plant-like protein
Medtr0015s0030	lectin receptor kinase
Medtr6g034920	PPR containing plant-like protein
Medtr8g024340	PPR containing plant-like protein
Medtr5g024020	seed linoleate 9S-lipoxygenase
Medtr8g014380	PPR containing plant-like protein
Medtr8g463180	PPR containing plant-like protein
Medtr2g435490	adenine nucleotide alpha hydrolase-like domain kinase
Medtr1g009900	flowering-promoting factor-like protein
Medtr2g064650	PLATZ transcription factor family protein
Medtr1g057560	exocyst subunit exo70 family protein
Medtr7g077340	PPR containing plant-like protein
Medtr5g096855	hypothetical protein
Medtr8g445800	PPR containing plant-like protein
Medtr1g085500	rhicadhesin receptor
Medtr4g005750	4-coumarate:CoA ligase-like protein
Medtr1g034360	long-chain fatty acyl CoA ligase
Medtr7g072510	PPR containing plant-like protein
Medtr6g033580	PPR containing plant-like protein
Medtr1g083290	respiratory burst oxidase-like protein
Medtr3g070860	glycerol-3-phosphate acyltransferase
Medtr0116s0090	viral movement protein
Medtr5g430730	UTP-glucose-1-phosphate uridylyltransferase
Medtr8g072560	PPR containing plant-like protein
Medtr3g087700	DUF581 family protein
Medtr8g075100	PPR containing plant-like protein
Medtr8g070040	PPR containing plant-like protein
Medtr3g062440	glycerol-3-phosphate acyltransferase
Medtr3g098650	glycoside hydrolase family 38 amino-terminal domain protein
Medtr1g077030	4,5-DOPA dioxygenase extradiol-like protein
Medtr2g010450	symbiotic ammonium transporter
Medtr1g077000	peroxidase family protein
Medtr8g040170	PPR containing plant-like protein
Medtr2g033170	myb transcription factor
Medtr5g068210	LRR receptor-like kinase
Medtr6g078380	PPR containing plant-like protein
Medtr4g094762	basic helix loop helix (BHLH) DNA-binding family protein
Medtr4g049340	major intrinsic protein (MIP) family transporter
Medtr5g024350	Ca2+/calmodulin-dependent kinase phosphatase
Medtr5g083360	laccase/diphenol oxidase family protein
Medtr7g103440	PPR containing plant-like protein
Medtr4g132430	WRKY1b transcription factor
Medtr2g037830	core histone H2A/H2B/H3/H4
Medtr3g437870	histone deacetylase family protein
Medtr2g090660	hypothetical protein
Medtr8g078480	PPR containing plant-like protein
Medtr3g094320	adenine/guanine permease AZG2-like protein
Medtr5g089720	calcium-dependent lipid-binding (CaLB domain) family protein
Medtr4g124360	divergent CCT motif protein
Medtr5g046750	plant/F4N2-9 protein, putative
Medtr2g055250	F-box protein
Medtr2g101720	homeobox leucine zipper protein
Medtr8g107250	PPR containing plant-like protein
Medtr2g041090	core histone H2A/H2B/H3/H4
Medtr3g435540	histone deacetylase family protein
Medtr1g007800	enoyl-(acyl carrier) reductase
Medtr5g011040	3-hydroxy-3-methylglutaryl coenzyme A synthase
Medtr4g069680	dehydration-responsive RD22-like protein
Medtr4g036575	LRR receptor-like kinase family protein
Medtr2g062220	PLATZ transcription factor family protein
Medtr4g068920	ternary complex factor MIP1 leucine-zipper protein
Medtr3g062570	glycerol-3-phosphate acyltransferase
Medtr5g038380	peptide/nitrate transporter plant
Medtr7g118170	PPR containing plant-like protein
Medtr1g019130	wuschel-related homeobox protein
Medtr4g055310	arogenate/prephenate dehydratase
Medtr4g116420	phosphatase 2C family protein
Medtr4g088385	hypothetical protein
Medtr5g023730	fatty acyl-CoA synthetase family protein
Medtr1g093120	sugar transporter
Medtr4g099260	high-affinity potassium transporter
Medtr4g067320	salt tolerance-like protein
Medtr5g010830	MATE efflux family protein
Medtr5g006070	sugar porter (SP) family MFS transporter
Medtr6g082480	PPR containing plant-like protein
Medtr8g074920	PPR containing plant-like protein
Medtr3g466180	histone deacetylase family protein
Medtr7g065260	PPR containing plant-like protein
Medtr3g110450	TPR repeat protein
Medtr2g035190	ABA-responsive protein
Medtr1g101120	E3 ubiquitin-protein ligase XBOS33, putative
Medtr1g108810	MATE efflux family protein
Medtr6g059755	PPR containing plant-like protein
Medtr7g092740	PPR containing plant-like protein
Medtr5g080680	protein phosphatase 2C-like protein
Medtr7g112360	PPR containing plant-like protein
Medtr4g011900	galactose oxidase/kelch repeat protein
Medtr6g066190	PPR containing plant-like protein
Medtr2g023540	5'-adenylylsulfate reductase
Medtr7g082800	PPR containing plant-like protein
Medtr2g102140	ovate transcriptional repressor
Medtr8g028425	PPR containing plant-like protein
Medtr4g059720	fasciclin-like arabinogalactan protein
Medtr2g046150	HCP family protein with MYND-type zinc finger protein
Medtr5g031000	MADS-box transcription factor
Medtr4g031820	Nodule Cysteine-Rich (NCR) secreted peptide
Medtr6g488100	PPR containing plant-like protein
Medtr1g081610	O-acetylserine (thiol) lyase
Medtr3g068200	glycerol-3-phosphate acyltransferase
Medtr1g050448	Pmr5/Cas1p GDSL/SGNH-like acyl-esterase family protein
Medtr4g059730	glutathione S-transferase, amino-terminal domain protein
Medtr5g006940	Lipid transfer protein
Medtr2g075400	brassinazole-resistant 1 protein
Medtr1g053130	DUF617 family protein
Medtr3g464150	histone deacetylase family protein
Medtr3g075390	glycerol-3-phosphate acyltransferase
Medtr7g102330	PPR containing plant-like protein
Medtr7g080450	PPR containing plant-like protein
Medtr4g118640	1-deoxy-D-xylulose-5-phosphate synthase
Medtr6g021950	PPR containing plant-like protein
Medtr3g028210	anthocyanin 5-aromatic acyltransferase
Medtr8g041710	PPR containing plant-like protein
Medtr1g087240	alpha-L-arabinofuranosidase/beta-D-xylosidase
Medtr3g083370	1-aminocyclopropane-1-carboxylate oxidase
Medtr2g016460	nucleobase-ascorbate transporter-like protein
Medtr5g082620	phosphatidylinositol-specific phospholipase C
Medtr4g104640	cytochrome P450 family 71 protein
Medtr5g075450	cytochrome P450 family cinnamate 4-hydroxylase
Medtr7g111260	PPR containing plant-like protein
Medtr1g028290	receptor-like kinase
Medtr1g066530	albumin-2 protein
Medtr3g087740	sulfate/bicarbonate/oxalate exchanger and transporter sat-1
Medtr8g079482	PPR containing plant-like protein
Medtr2g103795	TPR repeat protein
Medtr3g086670	clathrin assembly protein
Medtr4g485630	F-box/ankyrin repeat SKIP35-like protein
Medtr6g085010	PPR containing plant-like protein
Medtr3g449200	histone deacetylase family protein
Medtr6g008480	matrix metalloproteinase
Medtr4g109090	cyclin-dependent kinase
Medtr2g055470	cytochrome P450 family 709 protein
Medtr5g014040	two-component response regulator-APRR2-like protein
Medtr7g113660	PPR containing plant-like protein
Medtr4g089060	epoxide hydrolase-like protein
Medtr8g032950	PPR containing plant-like protein
Medtr7g092600	PPR containing plant-like protein
Medtr3g102310	carboxy-terminal domain cyclin
Medtr3g462330	histone deacetylase family protein
Medtr2g034090	ATP:citrate lyase
Medtr7g068780	PPR containing plant-like protein
Medtr8g087720	PPR containing plant-like protein
Medtr7g068920	PPR containing plant-like protein
Medtr1g107535	carboxy-terminal domain cyclin
Medtr4g071520	squalene synthase
Medtr7g022870	PPR containing plant-like protein
Medtr7g113405	PPR containing plant-like protein
Medtr6g059730	PPR containing plant-like protein
Medtr4g007910	hypothetical protein
Medtr3g005560	cellulose synthase-like protein D3
Medtr6g043460	PPR containing plant-like protein
Medtr4g115170	EF hand calcium-binding family protein
Medtr1g016780	vacuolar processing enzyme
Medtr7g080060	PPR containing plant-like protein
Medtr4g069810	specific tissue protein
Medtr2g097030	expansin A10
Medtr1g097935	hypothetical protein
Medtr5g076620	squalene/phytoene synthase
Medtr3g114870	lysine/ornithine decarboxylase
Medtr3g062590	glycerol-3-phosphate acyltransferase
Medtr1g037520	transmembrane protein, putative
Medtr3g087390	VQ motif protein
Medtr4g058860	nucleotide/sugar transporter family protein
Medtr2g028580	LRR receptor-like kinase
Medtr3g089035	basic blue-like protein
Medtr5g036080	matrix metalloproteinase
Medtr1g115455	DUF674 family protein
Medtr5g098310	peroxisomal acetoacetyl-coenzyme A thiolase
Medtr5g009170	UDP-D-glucose/UDP-D-galactose 4-epimerase
Medtr2g030130	class III homeodomain leucine zipper protein
Medtr8g069470	PPR containing plant-like protein
Medtr5g012000	plant invertase/pectin methylesterase inhibitor
Medtr4g058970	class III homeodomain leucine zipper protein
Medtr2g029850	peroxidase family protein
Medtr2g088450	glutamate receptor 2
Medtr1g078000	granule bound starch synthase I, putative
Medtr4g099430	inhibitor of apoptosis-promoting Bax1 protein
Medtr3g031220	DNA topoisomerase IV subunit A
Medtr7g114970	PPR containing plant-like protein
Medtr2g011080	NAD(P)H:quinone oxidoreductase, type IV protein
Medtr6g023665	PPR containing plant-like protein
Medtr4g104610	cytochrome P450 family 71 protein
Medtr1g009613	WRKY family transcription factor
Medtr3g116380	dehydration-responsive RD22-like protein
Medtr2g023680	cytochrome P450 family monooxygenase
Medtr5g010420	heavy metal P-type ATPase
Medtr4g057270	transcription factor
Medtr6g022790	PPR containing plant-like protein
Medtr8g085630	PPR containing plant-like protein
Medtr7g076650	PPR containing plant-like protein
Medtr3g046330	3-hydroxyisobutyryl-CoA hydrolase-like protein
Medtr3g104930	subtilisin-like serine protease
Medtr2g028830	SBP (S-ribonuclease-binding protein) family protein
Medtr5g464490	UTP-glucose-1-phosphate uridylyltransferase
Medtr4g104680	quinolinate synthetase A protein
Medtr3g101420	gibberellin receptor GID1
Medtr8g099995	PPR containing plant-like protein
Medtr8g076680	PPR containing plant-like protein
Medtr5g015690	formin-like 2 domain protein
Medtr3g088425	transmembrane protein, putative
Medtr1g106785	biotin/lipoate A/B protein ligase family protein
Medtr7g093870	PPR containing plant-like protein
Medtr7g093200	PPR containing plant-like protein
Medtr4g107650	homeobox leucine zipper family protein
Medtr2g035780	core histone H2A/H2B/H3/H4
Medtr8g060850	PPR containing plant-like protein
Medtr7g074010	PPR containing plant-like protein
Medtr5g064500	class I chitinase
Medtr2g097580	ZIP metal ion transporter family protein
Medtr1g062980	four ACT domain ACT domain protein which protein
Medtr3g064740	glycerol-3-phosphate acyltransferase
Medtr6g068970	PPR containing plant-like protein
Medtr5g094390	Serine/Threonine-kinase WNK11-like protein
Medtr1g061590	LRR receptor-like kinase
Medtr5g024880	3-hydroxy-3-methylglutaryl-coenzyme A reductase-like protein
Medtr4g028830	Lipid transfer protein
Medtr4g022350	core-2/I-branching enzyme
Medtr1g057790	BEL1-related homeotic protein
Medtr2g462010	adenine nucleotide alpha hydrolase-like domain kinase
Medtr8g093880	PPR containing plant-like protein
Medtr4g478190	F-box/ankyrin repeat SKIP35-like protein
Medtr2g031390	FAD-binding berberine family protein
Medtr5g063670	annexin D8
Medtr0021s0120	hypothetical protein
Medtr5g095230	cytochrome P450 family 72 protein
Medtr3g095660	TLD-domain nucleolar protein
Medtr1g084990	hypothetical protein
Medtr5g057990	alpha-glucosidase
Medtr1g100647	NAD(P)-binding rossmann-fold protein
Medtr2g435340	adenine nucleotide alpha hydrolase-like domain kinase
Medtr3g080500	copper amine oxidase, enzyme domain protein
Medtr5g077430	LRR receptor-like kinase
Medtr3g107520	cellulose synthase-like protein
Medtr2g084875	arogenate/prephenate dehydratase
Medtr8g104210	PPR containing plant-like protein
Medtr3g465430	histone deacetylase family protein
Medtr1g116890	cytochrome P450 family protein
Medtr8g070770	PPR containing plant-like protein
Medtr7g075453	PPR containing plant-like protein
Medtr5g030500	abscisic acid receptor PYR1-like protein
Medtr4g080050	DUF688 family protein
Medtr4g073590	cofilin/actin-depolymerizing factor-like protein
Medtr2g105010	CBL-interacting kinase
Medtr1g023120	beta-like galactosidase
Medtr1g085160	phytochrome protein A
Medtr7g072575	PPR containing plant-like protein
Medtr4g103550	SNF1-related kinase regulatory subunit gamma 1
Medtr8g031370	PPR containing plant-like protein
Medtr3g020780	cytochrome P450 family protein
Medtr1g006695	E3 ubiquitin-protein ligase HERC2-like protein
Medtr2g008240	beta-xylosidase/alpha-L-arabinofuranosidase-like protein
Medtr3g096390	2-oxoisovalerate dehydrogenase E1 component, alpha subunit
Medtr7g095710	PPR containing plant-like protein
Medtr1g085070	pectinacetylesterase family protein
Medtr3g107730	boron transporter-like protein
Medtr5g022970	hypothetical protein
Medtr2g100340	2,3-diketo-5-methylthio-1-phosphopentane phosphatase
Medtr1g082890	endo-beta-mannosidase-like mannosylglycoprotein
Medtr2g089000	BHLH domain class transcription factor
Medtr7g068380	PPR containing plant-like protein
Medtr1g015020	kinase 1B
Medtr3g091380	pectinesterase/pectinesterase inhibitor
Medtr7g071120	PPR containing plant-like protein
Medtr7g090450	PPR containing plant-like protein
Medtr4g081130	thiazole biosynthetic enzyme
Medtr5g066730	BTB/POZ domain plant protein
Medtr8g105740	PPR containing plant-like protein
Medtr3g069910	glycerol-3-phosphate acyltransferase
Medtr4g100975	transmembrane protein, putative
Medtr2g090765	fasciclin-like arabinogalactan protein
Medtr8g091590	PPR containing plant-like protein
Medtr1g071610	acetyl-CoA carboxylase, putative
Medtr3g114750	syringolide-induced protein 14-1-1
Medtr6g070920	PPR containing plant-like protein
Medtr8g019480	PPR containing plant-like protein
Medtr3g075510	glycerol-3-phosphate acyltransferase
Medtr1g105495	xyloglucan endotransglucosylase/hydrolase family protein
Medtr5g056480	transmembrane protein, putative
Medtr4g079110	glutaredoxin-C1 protein
Medtr8g102150	PPR containing plant-like protein
Medtr4g132320	multi-copper oxidase-like protein
Medtr1g066380	SUVR2 histone-lysine N-methyltransferase
Medtr5g077770	potassium outward rectifying channel protein
Medtr8g465910	PPR containing plant-like protein
Medtr4g105520	LRR receptor-like kinase
Medtr7g092460	PPR containing plant-like protein
Medtr8g046550	PPR containing plant-like protein
Medtr5g069030	NAC transcription factor-like protein
Medtr4g085890	methylcrotonyl-CoA carboxylase beta chain, putative
Medtr2g020240	beta-amylase
Medtr7g102120	PPR containing plant-like protein
Medtr5g010150	major intrinsic protein (MIP) family transporter
Medtr2g069400	cysteine-rich TM module stress tolerance protein
Medtr1g081330	WNK kinase
Medtr1g010120	glucan endo-1,3-beta-glucosidase-like protein
Medtr0017s0200	hypothetical protein
Medtr3g085610	plant U-box protein
Medtr5g076000	transmembrane protein, putative
Medtr8g061360	PPR containing plant-like protein
Medtr8g089975	PPR containing plant-like protein
Medtr1g074930	high affinity inorganic phosphate transporter
Medtr1g088860	nuclear transcription factor Y protein
Medtr3g091570	ATP-dependent Clp protease regulatory subunit ClpX
Medtr3g055120	glycerol-3-phosphate acyltransferase
Medtr3g099620	basic helix loop helix (BHLH) DNA-binding family protein
Medtr4g011020	lactoylglutathione lyase/glyoxalase I family protein
Medtr2g013550	E3 ubiquitin-protein ligase RMA1H1-like protein
Medtr1g093600	AP2/ERF and B3 domain transcription factor
Medtr4g025730	pectinesterase/pectinesterase inhibitor
Medtr1g015650	hypothetical protein
Medtr8g107110	PPR containing plant-like protein
Medtr7g108735	PPR containing plant-like protein
Medtr7g027020	PPR containing plant-like protein
Medtr4g126020	calmodulin-binding family protein
Medtr7g109390	PPR containing plant-like protein
Medtr2g437530	adenine nucleotide alpha hydrolase-like domain kinase
Medtr8g107510	PPR containing plant-like protein
Medtr4g107370	P-loop nucleoside triphosphate hydrolase superfamily protein
Medtr4g007250	galactoside 2-alpha-L-fucosyltransferase-like protein
Medtr1g064690	peptide upstream ORF protein, putative
Medtr8g464480	PPR containing plant-like protein
Medtr7g093260	PPR containing plant-like protein
Medtr1g090170	AP2 domain class transcription factor
Medtr3g019150	NADPH:quinone oxidoreductase-like protein
Medtr5g083690	early response-like dehydration-protein
Medtr2g075250	LRR receptor-like kinase
Medtr8g097040	PPR containing plant-like protein
Medtr5g080770	mannose-1-phosphate guanylyltransferase-like protein
Medtr2g079850	COP1-interacting protein, putative
Medtr5g039000	homeobox leucine zipper ATHB-like protein
Medtr4g053440	hypothetical protein
Medtr7g116850	PPR containing plant-like protein
Medtr4g133900	heavy-metal-associated domain protein
Medtr1g102550	ATP sulfurylase
Medtr5g064120	RNA-binding (RRM/RBD/RNP motif) family protein
Medtr3g093830	WRKY family transcription factor
Medtr5g083170	ferritin
Medtr4g127560	calcium-binding EF-hand protein
Medtr4g012850	carnitine/acylcarnitine carrier CACL-like protein
Medtr1g018420	C2H2-type zinc finger protein
Medtr2g086740	plant integral membrane protein
Medtr3g092640	membrane-related protein CP5, putative
Medtr5g023210	divergent CRAL/TRIO domain protein
Medtr2g079670	stem-specific TSJT1-like protein
Medtr3g103580	branched-chain amino acid aminotransferase
Medtr8g064180	PPR containing plant-like protein
Medtr3g088845	2-oxoisovalerate dehydrogenase subunit alpha
Medtr3g076610	glycerol-3-phosphate acyltransferase
Medtr2g066830	PLATZ transcription factor family protein
Medtr5g021290	LRR receptor-like kinase family protein
Medtr7g059290	PPR containing plant-like protein
Medtr4g093250	methylmalonate-semialdehyde dehydrogenase
Medtr3g103610	endo-1,4-beta-xylanase A-like protein
Medtr4g108260	aldose 1-epimerase family protein
Medtr8g102350	PPR containing plant-like protein
Medtr4g015570	light-harvesting complex I chlorophyll A/B-binding protein
Medtr4g124050	transporter ABC domain protein
Medtr7g109460	PPR containing plant-like protein
Medtr3g092720	sigma 54 modulation protein/S30EA ribosomal protein
Medtr3g115210	hypothetical protein
Medtr5g082830	ARM repeat CCCH-type zinc finger protein
Medtr7g081130	PPR containing plant-like protein
Medtr4g128260	P-loop nucleoside triphosphate hydrolase superfamily protein
Medtr3g085180	squamosa promoter-binding-like protein
Medtr8g103700	PPR containing plant-like protein
Medtr3g090830	arabinogalactan peptide-like protein
Medtr7g082570	PPR containing plant-like protein
Medtr7g106820	PPR containing plant-like protein
Medtr1g098870	myb/SANT-like DNA-binding domain protein
Medtr5g091950	LRR receptor-like kinase
Medtr4g127670	class III peroxidase
Medtr1g078470	phloem protein
Medtr1g104610	haloacid dehalogenase-like hydrolase
Medtr5g024730	anaphase-promoting complex subunit 11 RING-H2 finger protein
Medtr4g101260	Lipid transfer protein
Medtr4g113600	plant/MSJ11-3 protein, putative
Medtr8g024560	PPR containing plant-like protein
Medtr7g072420	PPR containing plant-like protein
Medtr3g077030	PB1 domain protein
Medtr1g070520	auxin-responsive AUX/IAA family protein
Medtr5g097280	light-harvesting complex I chlorophyll A/B-binding protein
Medtr1g052885	calcium-binding EF-hand protein
Medtr2g450080	adenine nucleotide alpha hydrolase-like domain kinase
Medtr4g094240	heavy metal transport/detoxification superfamily protein
Medtr4g101630	soluble acid invertase FRUCT2
Medtr6g084620	PPR containing plant-like protein
Medtr8g061960	PPR containing plant-like protein
Medtr8g096860	PPR containing plant-like protein
Medtr1g094620	transmembrane amino acid transporter family protein
Medtr7g090470	PPR containing plant-like protein
Medtr8g465990	PPR containing plant-like protein
Medtr2g044940	hypothetical protein
Medtr3g071300	glycerol-3-phosphate acyltransferase
Medtr8g078870	PPR containing plant-like protein
Medtr5g039180	transcription factor
Medtr7g079320	PPR containing plant-like protein
Medtr3g092890	2OG-Fe(II) oxygenase family oxidoreductase
Medtr1g103070	IQ calmodulin-binding motif protein
Medtr2g084315	C2H2-type zinc finger protein
Medtr6g092540	PPR containing plant-like protein
Medtr1g078030	mammalian STARD2 lipid-binding START domain protein
Medtr7g015770	PPR containing plant-like protein
Medtr2g461190	adenine nucleotide alpha hydrolase-like domain kinase
Medtr8g041390	PPR containing plant-like protein
Medtr4g094605	light-harvesting complex I chlorophyll A/B-binding protein
Medtr5g008460	cytochrome protein C
Medtr3g100500	aspartic proteinase nepenthesin-like protein
Medtr2g084985	stress responsive A/B barrel domain protein
Medtr3g464720	histone deacetylase family protein
Medtr7g093490	PPR containing plant-like protein
Medtr1g025980	peroxidase family protein
Medtr1g077790	plastocyanin-like domain protein
Medtr7g405730	PPR containing plant-like protein
Medtr4g029020	Lipid transfer protein
Medtr6g011610	homeobox associated leucine zipper protein
Medtr4g087160	maternal effect embryo arrest protein, putative
Medtr2g025120	1-aminocyclopropane-1-carboxylate oxidase
Medtr6g060660	PPR containing plant-like protein
Medtr3g111970	hypothetical protein
Medtr6g027540	PPR containing plant-like protein
Medtr4g062520	hypothetical protein
Medtr8g096880	PPR containing plant-like protein
Medtr4g133060	Rho GDP-dissociation inhibitor-like protein
Medtr2g061780	PLATZ transcription factor family protein
Medtr7g013790	PPR containing plant-like protein
Medtr2g086890	OTU-like cysteine protease
Medtr7g096090	PPR containing plant-like protein
Medtr1g085090	peptide/nitrate transporter
Medtr5g095740	nuclear transcription factor Y protein
Medtr4g007300	chaperone DnaJ domain protein
Medtr4g106800	transmembrane protein, putative
Medtr6g092660	PPR containing plant-like protein
Medtr8g090205	PPR containing plant-like protein
Medtr5g074970	class III peroxidase
Medtr2g098250	LRR receptor-like kinase family protein
Medtr4g104140	26S proteasome non-ATPase regulatory subunit 6
Medtr5g075190	hypothetical protein
Medtr5g066060	carbonic anhydrase family protein
Medtr3g113970	DnaJ domain-containing protein
Medtr5g043280	hypothetical protein
Medtr6g060390	PPR containing plant-like protein
Medtr6g071280	PPR containing plant-like protein
Medtr3g070230	glycerol-3-phosphate acyltransferase
Medtr1g068630	transmembrane protein
Medtr2g094410	senescence regulator
Medtr4g134400	homeobox/lipid-binding domain protein
Medtr2g013370	Dof domain zinc finger protein
Medtr4g099110	beta-amylase
Medtr8g075510	PPR containing plant-like protein
Medtr5g030740	hydroxyproline-rich glycoprotein family protein, putative
Medtr2g026760	Lipid transfer protein
Medtr5g077850	eukaryotic aspartyl protease family protein
Medtr0003s0580	BPS1, putative
Medtr7g018170	PPR containing plant-like protein
Medtr7g074220	PPR containing plant-like protein
Medtr1g090290	ethylene response factor
Medtr4g095450	class III peroxidase
Medtr8g081040	PPR containing plant-like protein
Medtr4g048460	sesquiterpene synthase
Medtr8g039540	PPR containing plant-like protein
Medtr5g019040	Nod-factor receptor 5, putative
Medtr5g037930	thioredoxin
Medtr1g080250	L-allo-threonine aldolase-like protein
Medtr4g097540	1-aminocyclopropane-1-carboxylate synthase
Medtr3g438070	histone deacetylase family protein
Medtr7g112920	PPR containing plant-like protein
Medtr1g011800	core histone H2A/H2B/H3/H4
Medtr7g103450	PPR containing plant-like protein
Medtr1g069275	indole-3-pyruvate monooxygenase
Medtr8g074530	PPR containing plant-like protein
Medtr2g090675	transcription activator GLK1-like protein
Medtr5g082150	nematode resistance HSPRO2-like protein
Medtr8g079980	PPR containing plant-like protein
Medtr8g040860	PPR containing plant-like protein
Medtr2g011690	wound-responsive family protein
Medtr8g074040	PPR containing plant-like protein
Medtr5g015880	lateral organ boundaries (LOB) domain protein
Medtr5g082130	hypothetical protein
Medtr7g093530	PPR containing plant-like protein
Medtr4g011880	auxin-responsive AUX/IAA family protein
Medtr7g088790	PPR containing plant-like protein
Medtr2g100250	phospholipase D alpha
Medtr2g070420	peroxisomal (S)-2-hydroxy-acid oxidase GLO1
Medtr4g106860	transmembrane protein, putative
Medtr2g013140	stem-specific TSJT1-like protein
Medtr3g095040	WRKY family transcription factor
Medtr5g068100	methylesterase-like protein
Medtr1g034300	extra-large GTP-binding protein
Medtr3g084630	xyloglucan endotransglucosylase/hydrolase family protein
Medtr2g436900	adenine nucleotide alpha hydrolase-like domain kinase
Medtr8g063350	PPR containing plant-like protein
Medtr4g108150	Lipid transfer protein
Medtr5g018610	hypothetical protein
Medtr8g078790	PPR containing plant-like protein
Medtr5g068770	lectin-like receptor kinase, putative
Medtr3g104750	WRKY family transcription factor
Medtr5g075640	root phototropism-like protein
Medtr7g099330	PPR containing plant-like protein
Medtr4g068220	transmembrane protein, putative
Medtr2g022460	eukaryotic aspartyl protease family protein
Medtr4g112025	glucan endo-1,3-beta-glucosidase-like protein
Medtr1g044210	PIF1-like helicase
Medtr7g101190	PPR containing plant-like protein
Medtr3g102980	C2H2-type zinc finger protein
Medtr1g022970	peroxidase family protein
Medtr5g063200	inactive TPR repeat thioredoxin TTL3-like protein
Medtr4g125015	ubiquinone biosynthesis protein COQ9
Medtr1g106430	biotin/lipoate A/B protein ligase family protein
Medtr2g078680	AP2 domain class transcription factor
Medtr2g039120	core histone H2A/H2B/H3/H4
Medtr3g064350	glycerol-3-phosphate acyltransferase
Medtr4g113820	early nodulin 93
Medtr5g077510	Avr9/Cf-9 rapidly elicited protein
Medtr2g086920	late embryogenesis abundant protein
Medtr3g018780	annexin D8
Medtr6g090460	PPR containing plant-like protein
Medtr1g021642	cysteine-rich receptor-kinase-like protein
Medtr4g115360	Lipid transfer protein
Medtr5g067370	serine-glyoxylate aminotransferase-like protein
Medtr1g073610	plant acid phosphatase
Medtr2g045280	HCP family protein with MYND-type zinc finger protein
Medtr3g111790	DUF620 family protein
Medtr4g122740	plant invertase/pectin methylesterase inhibitor
Medtr3g110008	EF hand calcium-binding family protein
Medtr6g029180	PPR containing plant-like protein
Medtr5g035980	transducin/WD40 repeat protein
Medtr4g088875	E3 ubiquitin-protein ligase RMA1H1-like protein
Medtr7g085850	PPR containing plant-like protein
Medtr1g040430	hypothetical protein
Medtr2g022710	glycoside hydrolase family 1 protein
Medtr4g061610	hypothetical protein
Medtr4g081380	thioredoxin
Medtr5g012850	formyltetrahydrofolate deformylase
Medtr4g091550	PLAC8 family protein
Medtr3g097420	Defensin
Medtr2g081580	calcium-binding EF-hand protein
Medtr2g039910	core histone H2A/H2B/H3/H4
Medtr4g064570	zinc finger (C3HC4-type RING finger) family protein
Medtr4g093850	antigen receptor-like protein
Medtr4g126920	xyloglucan endotransglucosylase/hydrolase family protein
Medtr7g010020	PPR containing plant-like protein
Medtr2g102570	gibberellin 2-beta-dioxygenase
Medtr2g097620	zinc finger, C3HC4 type (RING finger) protein, putative
Medtr7g069980	PPR containing plant-like protein
Medtr5g016830	filament-like plant protein
Medtr3g096400	NAC transcription factor-like protein
Medtr3g111780	ovate transcriptional repressor
Medtr1g018640	calcium-binding EF hand-like protein
Medtr8g016230	PPR containing plant-like protein
Medtr4g044463	STIG1-like protein
Medtr1g074370	ethylene-responsive transcription factor 1B
Medtr2g009480	leguminosin group485 secreted peptide
Medtr8g078250	PPR containing plant-like protein
Medtr6g088425	PPR containing plant-like protein
Medtr4g072980	SAUR-like auxin-responsive family protein
Medtr7g090520	PPR containing plant-like protein
Medtr1g492950	transmembrane protein, putative
Medtr5g083030	ubiquitin-protein ligase, PUB17
Medtr4g052970	glycoside hydrolase family 17 protein
Medtr8g075920	PPR containing plant-like protein
Medtr8g102220	PPR containing plant-like protein
Medtr5g018365	methyl esterase
Medtr4g017200	pyruvate decarboxylase
Medtr1g028970	glycolipid transfer protein (GLTP) family protein
Medtr2g049400	pectin lyase superfamily protein
Medtr3g104990	mechanosensitive ion channel family protein
Medtr7g100100	PPR containing plant-like protein
Medtr7g085810	PPR containing plant-like protein
Medtr8g096320	PPR containing plant-like protein
Medtr1g115195	glutathione S-transferase
Medtr1g101550	ethylene-responsive transcription factor ERF026
Medtr1g108640	DUF4228 domain protein
Medtr3g105210	hypothetical protein
Medtr2g103170	hypothetical protein
Medtr1g048610	ethylene response factor
Medtr6g015995	PPR containing plant-like protein
Medtr5g017980	myb-like DNA-binding domain, shaqkyf class protein
Medtr4g011690	2-oxoglutarate-dependent dioxygenase
Medtr1g026020	expansin-A1-like protein
Medtr3g065080	glycerol-3-phosphate acyltransferase
Medtr5g011980	Lipid transfer protein
Medtr1g082290	histidine phosphotransfer protein
Medtr8g069330	PPR containing plant-like protein
Medtr3g088565	1-aminocyclopropane-1-carboxylate oxidase
Medtr7g069930	PPR containing plant-like protein
Medtr3g435370	histone deacetylase family protein
Medtr7g114860	PPR containing plant-like protein
Medtr2g007960	auxin-induced 5NG4-like protein
Medtr5g084570	leguminosin group485 secreted peptide
Medtr3g072610	glycerol-3-phosphate acyltransferase
Medtr8g104190	PPR containing plant-like protein
Medtr8g080570	PPR containing plant-like protein
Medtr4g129650	nodulin MtN21/EamA-like transporter family protein
Medtr8g103233	PPR containing plant-like protein
Medtr8g020590	PPR containing plant-like protein
Medtr2g101370	major intrinsic protein (MIP) family transporter
Medtr4g133110	hypothetical protein
Medtr5g086130	LysM receptor kinase K1B
Medtr3g083630	squalene/phytoene synthase
Medtr6g084120	PPR containing plant-like protein
Medtr2g013780	DUF506 family protein
Medtr8g085560	PPR containing plant-like protein
Medtr3g116270	BURP domain protein
Medtr4g095430	phototropic-responsive NPH3 family protein
Medtr1g087710	DUF761 domain protein
Medtr1g012710	protease inhibitor/seed storage/LTP family protein
Medtr0583s0010	ABA/WDS induced protein
