# Supplementary material for: Deciphering the role of SPL12 and AGL6 from a genetic module that functions in nodulation and root regeneration in Medicago sativa
Source: Plant Mol Biol. 2022 Aug 17;110(6):511–29. doi: 10.1007/s11103-022-01303-7 (PMC9684250; doi:10.1007/s11103-022-01303-7)
Supplement: Supplementary file 7 — Supplementary file7 (XLSX 19 kb) [file 11103_2022_1303_MOESM7_ESM.xlsx]

## Sheet: Sheet1
Deciphering the role of SPL12 and AGL6 from a genetic module that functions in nodulation and root regeneration in Medicago sativa
Journal: Plant Molecular Biology
Vida Nasrollahi 1,2. Ze-Chun Yuan 1. Qing Shi Mimmie Lu1. Tim McDowell 1. Susanne E. Kohalmi2. Abdelali Hannoufa1,2,*
1 Agriculture and Agri-Food Canada, 1391 Sandford Street, London, Ontario, N5V 4T3, Canada
2 Department of Biology, University of Western Ontario, 1151 Richmond Street, London, Ontario, N6A 3K7, Canada
*Author for correspondence: Email: Abdelali.Hannoufa@agr.gc.ca
Table S6 Full list of components included in molecular function, biological process and cellular component in root tissues
Molecular fucnction								Biological process									Cellular component
"catalytic activity"								"metabolic process"									"membrane"
"binding"								"primary metabolic process"									"integral component of membrane"
"hydrolase activity"								"cellular biosynthetic process"									"intracellular anatomical structure"
"nucleotide binding"								"cellular aromatic compound metabolic process"									"cytoplasm"
"nucleic acid binding"								"transport"									"nucleus"
"metal ion binding"								"regulation of transcription DNA-templated"									"extracellular region"
"oxidoreductase activity"								"proteolysis"									"endoplasmic reticulum"
"DNA binding"								"cellular amino acid metabolic process"									"integral component of plasma membrane"
"transporter activity"								"lipid metabolic process"									"chloroplast"
"transferase activity transferring phosphorus-containing groups"								"intracellular signal transduction"									"ubiquitin ligase complex"
"RNA binding"								"sulfur compound metabolic process"									"microtubule associated complex"
"hydrolase activity acting on ester bonds"								"transcription DNA-templated"									"nucleosome"
"phosphotransferase activity alcohol group as acceptor"								"fatty acid metabolic process"									"protein phosphatase type 2A complex"
"protein binding"								"proton transmembrane transport"									"photosystem I"
"DNA-binding transcription factor activity"								"defense response"									"TIM23 mitochondrial import inner membrane translocase complex"
"ligase activity"								"protein folding"									"transcription factor TFIIE complex"
"structural molecule activity"								"ubiquitin-dependent protein catabolic process"									"cytochrome b6f complex"
"methyltransferase activity"								"protein dephosphorylation"
"structural constituent of ribosome"								"protein targeting"
"endopeptidase activity"								"isoprenoid biosynthetic process"
"magnesium ion binding"								"porphyrin-containing compound biosynthetic process"
"sequence-specific DNA binding"								"'de novo' IMP biosynthetic process"
"hydrolase activity hydrolyzing O-glycosyl compounds"								"lipid transport"
"iron ion binding"								"amino acid transmembrane transport"
"heme binding"								"pseudouridine synthesis"
"GTPase activity"								"embryo development"
"monooxygenase activity"								"regulation of translational fidelity"
"electron transfer activity"								"thiamine biosynthetic process"
"protein dimerization activity"								"ubiquinone biosynthetic process"
"calcium ion binding"								"defense response to bacterium"
"N-acetyltransferase activity"								"glycerol ether metabolic process"
"transferase activity transferring alkyl or aryl (other than methyl) groups"								"sulfate assimilation"
"carbohydrate binding"								"regulation of cyclin-dependent protein serine/threonine kinase activity"
"intramolecular transferase activity"								"sucrose metabolic process"
"ubiquitin-protein transferase activity"								"allantoin catabolic process"
"FMN binding"								"protein retention in ER lumen"
"actin binding"								"lignin catabolic process"
"aminopeptidase activity"								"photosynthetic electron transport in photosystem II"
"translation initiation factor activity"								"flavonoid biosynthetic process"
"carbon-nitrogen ligase activity with glutamine as amido-N-donor"								"xenobiotic transmembrane transport"
"transcription cis-regulatory region binding"								"division septum site selection"
"peptidyl-prolyl cis-trans isomerase activity"
"cytoskeletal motor activity"
"potassium ion transmembrane transporter activity"
"transcription coregulator activity"
"copper ion binding"
"oxidoreductase activity acting on the CH-CH group of donors NAD or NADP as acceptor"
"protein heterodimerization activity"
"protein tyrosine phosphatase activity"
"manganese ion binding"
"chromatin binding"
"microtubule motor activity"
"inorganic phosphate transmembrane transporter activity"
"serine-type endopeptidase inhibitor activity"
"oxidoreductase activity acting on a sulfur group of donors disulfide as acceptor"
"chitin binding"
"cysteine-type endopeptidase activity"
"double-stranded RNA binding"
"carbonate dehydratase activity"
"N N-dimethylaniline monooxygenase activity"
"secondary active sulfate transmembrane transporter activity"
"ribonucleoside-diphosphate reductase activity thioredoxin disulfide as acceptor"
"superoxide dismutase activity"
"polygalacturonase activity"
"SNAP receptor activity"
"ammonium transmembrane transporter activity"
"nicotinate-nucleotide diphosphorylase (carboxylating) activity"
"nucleoside transmembrane transporter activity"
"chitinase activity"
"chorismate mutase activity"
"acid phosphatase activity"
"aspartate kinase activity"
"phosphorelay response regulator activity"
"phosphoenolpyruvate carboxykinase activity"
"aldehyde dehydrogenase [NAD(P)+] activity"
"hexokinase activity"
"NAD+ ADP-ribosyltransferase activity"
"3-deoxy-7-phosphoheptulonate synthase activity"
"methionine adenosyltransferase activity"
"cysteine synthase activity"
"uroporphyrinogen decarboxylase activity"
"P-type calcium transporter activity"
"phosphatidylinositol phospholipase C activity"
"5-methyltetrahydropteroyltriglutamate-homocysteine S-methyltransferase activity"
"prephenate dehydratase activity"
"argininosuccinate synthase activity"
"ionotropic glutamate receptor activity"
"lactoylglutathione lyase activity"
"ribose-5-phosphate isomerase activity"
"methylmalonate-semialdehyde dehydrogenase (acylating) activity"
"thiol oxidase activity"
"tRNA (adenine-N1-)-methyltransferase activity"
"isopentenyl-diphosphate delta-isomerase activity"
"4-hydroxyphenylpyruvate dioxygenase activity"
"zinc ion transmembrane transporter activity"
"hydroxymethylglutaryl-CoA reductase (NADPH) activity"
"starch synthase activity"
"nutrient reservoir activity"
"hydroxyethylthiazole kinase activity"
"phosphatase activator activity"
"mevalonate kinase activity"
"Rho GDP-dissociation inhibitor activity"
"G protein-coupled GABA receptor activity"
"selenium binding"
"diphosphomevalonate decarboxylase activity"
"glycerol-3-phosphate O-acyltransferase activity"
"diphthine synthase activity"
"farnesyl-diphosphate farnesyltransferase activity"
"nicotianamine synthase activity"
"S-adenosylmethionine-homocysteine S-methyltransferase activity"
